# Supplementary material for: Panitumumab interaction with TAS‐102 leads to combinational anticancer effects via blocking of EGFR‐mediated tumor response to trifluridine
Source: Mol Oncol. 2017 May 30;11(8):1065–77. doi: 10.1002/1878-0261.12074 (PMC5537908; doi:10.1002/1878-0261.12074)
Supplement: Supplementary file 4 — Table S3. A complete list of phosphopeptides in SILAC‐based phosphoproteomics analysis. [file MOL2-11-1065-s004.xlsx]

## Sheet: org
Protein	Gene	Accession number	Sequence	start	end	Phospho-site in protein	Log2(F/ctr) _Ave	Log2(P/ctr) _Ave	Log2(F&P/ctr) _Ave	Log2(F/ctr) _SD	Log2(P/ctr) _SD	Log2(F&P/ctr) _SD
E3 ubiquitin-protein ligase MARCH7	MARCH7	Q9H992	SYVS[80]PR	314	319	pS317	-0.643549	0.232087	-0.0172357	0.0571719	0.0366999	0.060491
E3 ubiquitin-protein ligase MARCH7	MARCH7	Q9H992	ESLLLEDS[80]EEEEGDLC[57]R	537	553	pS544		-0.27816
E3 ubiquitin-protein ligase MARCH7	MARCH7	Q9H992	TLQAHMEDLET[80]S[80]EDDS[80]EEDGDHNR	676	699	pT686 pS687 pS691	0.0829354			0.124713
Septin-2	SEPT2	Q15019	IYHLPDAES[80]DEDEDFK	210	225	pS218	0.335827	0.155231	0.401487	0.0340606	0.227141	0.0448194
Septin-2	SEPT2	Q15019	IYHLPDAES[80]DEDEDFKEQTR	210	229	pS218	0.475811	0.242132	0.535402	0.0723826	0.206442	0.134856
Septin-7	SEPT7	Q16181	STLINSLFLTDLYS[80]PEYPGPSHR	64	86	pS77		0.367427	0.977759
Septin-7	SEPT7	Q16181	IKIYEFPET[80]DDEEENK	220	235	pT228	0.029341	0.451196	-0.12768	0.320036
Septin-7	SEPT7	Q16181	IYEFPET[80]DDEEENK	222	235	pT228	0.30711	0.139282	0.312016	0.0302548	0.193174	0.109841
Septin-7	SEPT7	Q16181	IYEFPET[80]DDEEENKLVK	222	238	pT228	0.334885	0.292043	0.0949718	0.0449231	0.114538	0.682163
Septin-7	SEPT7	Q16181	S[80]PLAQM[16]EEER	334	343	pS334	0.473654	-0.335834	-0.58924	0.100571	0.429777
Septin-7	SEPT7	Q16181	S[80]PLAQM[16]EEERR	334	344	pS334	0.493669	-0.363974	-0.516755	0.0570835	0.1508	0.119307
Septin-7	SEPT7	Q16181	S[80]PLAQMEEERR	334	344	pS334
Septin-7	SEPT7	Q16181	ILEQQNSS[80]R	417	425	pS424
Septin-7	SEPT7	Q16181	ILEQQNSSRT[80]LEK	417	429	pT426		-0.250495	0.887035			1.23853
Septin-8	SEPT8	Q92599	S[80]LSLGGHVGFDSLPDQLVSK	18	37	pS18			0.393112
Septin-8	SEPT8	Q92599	SLS[80]LGGHVGFDSLPDQLVSK	18	37	pS20	0.259454	0.143608	0.400683	0.0690786	0.168635
Septin-8	SEPT8	Q92599	LEEM[16]GFQDS[80]DGDSQPFSLQETYEAK	305	329	pS313	0.376471		0.733357
Septin-9	SEPT9	Q9UHD8	RS[80]FEVEEVETPNSTPPR	29	45	pS30	1.02202
Septin-9	SEPT9	Q9UHD8	S[80]FEVEEVETPNSTPPR	30	45	pS30	0.996564	-0.109033	0.421343	0.136481	0.0833306	0.0811183
Septin-9	SEPT9	Q9UHD8	S[80]FEVEEVETPNSTPPRR	30	46	pS30	1.05562	-0.280885	0.493235	0.0571991	0.432743	0.115455
Septin-9	SEPT9	Q9UHD8	HVDSLSQRS[80]PK	77	87	pS85	0.212351	0.079072	0.445405	0.233263	0.213105	0.193943
Septin-9	SEPT9	Q9UHD8	S[80]VQPTSEER	327	335	pS327
Septin-10	SEPT10	Q9P0V9	TTC[57]M[16]SSQGS[80]DDEQIKR	20	35	pS28	0.557782	-0.461088
Septin-10	SEPT10	Q9P0V9	TTC[57]MSSQGS[80]DDEQIKR	20	35	pS28	0.413029		0.106173	0.319664
Aladin	AAAS	Q9NRG9	IAHIPLYFVNAQFPRFS[80]PVLGR	479	500	pS495
Aladin	AAAS	Q9NRG9	FS[80]PVLGR	494	500	pS495	0.0381347	0.091373	-0.0582279	0.0691848	0.0788109	0.183867
Alpha- and gamma-adaptin-binding protein p34	AAGAB	Q6PD74	AFWM[16]AIGGDRDEIEGLS[80]S[80]DEEH	294	315	pS310 pS311	0.0263182	-0.209421	-0.277213	0.193866	0.0639072	0.1712
Alpha- and gamma-adaptin-binding protein p34	AAGAB	Q6PD74	AFWMAIGGDRDEIEGLS[80]S[80]DEEH	294	315	pS310 pS311	-0.00484064	-0.193224	-0.354127	0.0951323	0.108302	0.147099
AP2-associated protein kinase 1	AAK1	Q2M2I8	EQGGSGLGS[80]GSSGGGGSTSGLGSGYIGR	10	37	pS18		1.15945
AP2-associated protein kinase 1	AAK1	Q2M2I8	EQGGSGLGSGSS[80]GGGGSTSGLGSGYIGR	10	37	pS21		0.643123
AP2-associated protein kinase 1	AAK1	Q2M2I8	VQTT[80]PPPAVQGQK	603	615	pT606	-0.259296	0.11805	0.0109557	0.423389	0.197973	0.206633
AP2-associated protein kinase 1	AAK1	Q2M2I8	VGSLT[80]PPSS[80]PK	616	626	pT620 pS624	-0.0396986	0.218224	0.503624	0.135016	0.086114	0.553152
AP2-associated protein kinase 1	AAK1	Q2M2I8	VGSLT[80]PPSS[80]PKTQR	616	629	pT620 pS624			0.237588			0.095613
AP2-associated protein kinase 1	AAK1	Q2M2I8	RILS[80]DVTHSAVFGVPASK	634	651	pS637	-0.267144	0.141131	0.237335	0.0936291	0.0333548	0.0116868
AP2-associated protein kinase 1	AAK1	Q2M2I8	ILS[80]DVTHSAVFGVPASK	635	651	pS637	-0.262426	0.125259	0.243096	0.295712	0.206118	0.168764
AP2-associated protein kinase 1	AAK1	Q2M2I8	S[80]TQLLQAAAAEASLNK	652	667	pS652			0.135848
AP2-associated protein kinase 1	AAK1	Q2M2I8	ST[80]QLLQAAAAEASLNK	652	667	pT653	-0.44365	0.117452	-0.0901885	0.107509	0.149337	0.0992846
Mth938 domain-containing protein	AAMDC	Q9H7C9	ETGTEHS[80]PGVQPADVK	40	55	pS46	-0.381172	0.223062	-0.252237	0.16962	0.155613	0.0226999
Alanine--tRNA ligase, cytoplasmic	AARS	P49588	IQS[80]LGDSK	397	404	pS399	0.510608
Alanine--tRNA ligase, cytoplasmic	AARS	P49588	VDDSS[80]EDKTEFTVK	551	564	pS555	-0.444465	-0.239855	-0.406752	0.069728	0.481006	0.586045
Alanyl-tRNA editing protein Aarsd1	AARSD1	Q9BTE6	ELS[80]LDDPEVEQVSGR	172	186	pS174	0.376031
L-aminoadipate-semialdehyde dehydrogenase-phosphopantetheinyl transferase	AASDHPPT	Q9NRN7	HQDVPS[80]QDDSKPTQR	253	267	pS258
L-aminoadipate-semialdehyde dehydrogenase-phosphopantetheinyl transferase	AASDHPPT	Q9NRN7	HQDVPSQDDSKPT[80]QR	253	267	pT265			1.48074
Protein AATF	AATF	Q9NY61	YLVDGTKPNAGS[80]EEIS[80]S[80]EDDELVEEK	305	330	pS316 pS320 pS321	0.410633	-0.075317	-0.108832	0.131829	0.0327737	0.143123
Protein AATF	AATF	Q9NY61	YLVDGTKPNAGSEEIS[80]S[80]EDDELVEEK	305	330	pS320 pS321	0.399529	-0.148273	-0.0487115	0.00881899	0.115705	0.0469981
Protein AATF	AATF	Q9NY61	YLVDGTKPNAGSEEISS[80]EDDELVEEK	305	330	pS321	0.168429	-0.459477	-0.442379	0.23806		0.0415396
Protein AATF	AATF	Q9NY61	YLVDGTKPNAGS[80]EEIS[80]S[80]EDDELVEEKK	305	331	pS316 pS320 pS321	0.733	-0.0647896	-0.0887311		0.175135	0.326337
Protein AATF	AATF	Q9NY61	YLVDGTKPNAGSEEIS[80]S[80]EDDELVEEKK	305	331	pS320 pS321	0.339232	-0.0639648	-0.0647205	0.313155	0.234049	0.34029
ATP-binding cassette sub-family A member 2	ABCA2	Q9BZC7	MIEDLELS[80]NK	1106	1115	pS1113
ATP-binding cassette sub-family A member 2	ABCA2	Q9BZC7	ALVADEPEDLDT[80]EDEGLISFEEER	2401	2424	pT2412	-0.299753	-0.575207	-0.865719	0.0475132	0.0312399	0.0337356
ATP-binding cassette sub-family B member 7, mitochondrial	ABCB7	O75027	S[80]LESLR	540	545	pS540	-0.0734923	0.054589	0.0562829	0.025616	0.0830198	0.0605535
Multidrug resistance-associated protein 1	ABCC1	P33527	QLS[80]SSSSYSGDISR	913	926	pS915	0.0594958	-0.198094	0.0490128	0.13597	0.53035	0.291557
Multidrug resistance-associated protein 1	ABCC1	P33527	QLSS[80]SSSYSGDISR	913	926	pS916		0.413381
Multidrug resistance-associated protein 1	ABCC1	P33527	QLSSS[80]S[80]SYSGDISR	913	926	pS917 pS918	-0.330663	0.331525	0.391665
Multidrug resistance-associated protein 1	ABCC1	P33527	QLSSSS[80]SYSGDISR	913	926	pS918			-0.210035
Multidrug resistance-associated protein 1	ABCC1	P33527	QLSSSS[80]S[80]YSGDISR	913	926	pS918 pS919	-0.688875	0.233602	0.098775	0.118979	0.0949447	0.144964
Multidrug resistance-associated protein 1	ABCC1	P33527	QLSSSSS[80]YSGDISR	913	926	pS919	-0.976618	-0.0067605	-0.391612		0.204122	0.28006
Multidrug resistance-associated protein 1	ABCC1	P33527	QLSSSSS[80]YS[80]GDISR	913	926	pS919 pS921		-0.0541787	-1.65689
Multidrug resistance-associated protein 1	ABCC1	P33527	QLSSSSSYS[80]GDISR	913	926	pS921	-1.52052	0.161457	-0.486333	0.0503609		0.00938423
Multidrug resistance-associated protein 1	ABCC1	P33527	QLSSSSSY[80]S[80]GDISR	913	926	pY920 pS921			-0.484976
Canalicular multispecific organic anion transporter 1	ABCC2	Q92887	NQSQS[80]QDALVLEDVEK	279	294	pS283	1.11944	-0.154857	-0.11889	0.194598	0.102257	0.239463
Canalicular multispecific organic anion transporter 2	ABCC3	O15438	NGSFANFLC[57]NYAPDEDQGHLEDS[80]WTALEGAEDK	842	874	pS864
Canalicular multispecific organic anion transporter 2	ABCC3	O15438	EALLIEDTLS[80]NHTDLTDNDPVTYVVQK	875	901	pS884	-0.0136632	0.337751	0.0854805	0.158619
Canalicular multispecific organic anion transporter 2	ABCC3	O15438	EALLIEDTLS[80]NHT[80]DLTDNDPVTYVVQK	875	901	pS884 pT887	0.644621
Canalicular multispecific organic anion transporter 2	ABCC3	O15438	EALLIEDT[80]LSNHTDLTDNDPVTYVVQK	875	901	pT882		0.0479521	0.45397
Canalicular multispecific organic anion transporter 2	ABCC3	O15438	EALLIEDT[80]LS[80]NHTDLTDNDPVTYVVQK	875	901	pT882 pS884		0.09292	0.368084			0.257909
Canalicular multispecific organic anion transporter 2	ABCC3	O15438	EALLIEDT[80]LSNHT[80]DLTDNDPVTYVVQK	875	901	pT882 pT887	0.344778	0.244745		0.302898
Canalicular multispecific organic anion transporter 2	ABCC3	O15438	EALLIEDTLSNHT[80]DLT[80]DNDPVTYVVQK	875	901	pT887 pT890	0.362428
Canalicular multispecific organic anion transporter 2	ABCC3	O15438	QLS[80]ALS[80]SDGEGQGRPVPR	906	923	pS908 pS911	0.707578	0.408099	0.93141	0.0693222	0.461397	0.229617
Canalicular multispecific organic anion transporter 2	ABCC3	O15438	QLSALS[80]SDGEGQGRPVPR	906	923	pS911	1.08957	-0.384793	0.964708
Multidrug resistance-associated protein 4	ABCC4	O15439	KDNEESEQPPVPGT[80]PTLR	633	650	pT646	-0.261992
Multidrug resistance-associated protein 4	ABCC4	O15439	DNEESEQPPVPGT[80]PTLR	634	650	pT646	-0.195812	-0.280445	-0.43987	0.1654	0.198947	0.163899
Multidrug resistance-associated protein 5	ABCC5	O15440	NATLAWDSSHS[80]SIQNS[80]PK	494	511	pS504 pS509			0.465015
ATP-binding cassette sub-family F member 1	ABCF1	Q8NE71	QQPPEPEWIGDGESTS[80]PSDK	7	26	pS22	-0.775972	-0.0788408	-2.24006			1.10139
ATP-binding cassette sub-family F member 1	ABCF1	Q8NE71	KLS[80]VPTS[80]DEEDEVPAPKPR	103	121	pS105 pS109	0.0212805	0.0597178	0.00794387		0.54694
ATP-binding cassette sub-family F member 1	ABCF1	Q8NE71	KLS[80]VPT[80]SDEEDEVPAPKPR	103	121	pS105 pT108	0.307437
ATP-binding cassette sub-family F member 1	ABCF1	Q8NE71	KLS[80]VPT[80]S[80]DEEDEVPAPKPR	103	121	pS105 pT108 pS109	0.171658	0.0654732	0.0865774	0.258016	0.254544	0.196141
ATP-binding cassette sub-family F member 1	ABCF1	Q8NE71	KLSVPTS[80]DEEDEVPAPKPR	103	121	pS109	-0.246682	-0.242727	-0.341512	0.17421	0.186467	0.221763
ATP-binding cassette sub-family F member 1	ABCF1	Q8NE71	KLSVPT[80]SDEEDEVPAPKPR	103	121	pT108	-0.899884		-0.348013			0.246988
ATP-binding cassette sub-family F member 1	ABCF1	Q8NE71	KLSVPT[80]S[80]DEEDEVPAPKPR	103	121	pT108 pS109	-0.257753	-0.208279	-0.318314	0.26254	0.213708	0.151056
ATP-binding cassette sub-family F member 1	ABCF1	Q8NE71	LS[80]VPTS[80]DEEDEVPAPKPR	104	121	pS105 pS109	-0.469563
ATP-binding cassette sub-family F member 1	ABCF1	Q8NE71	LSVPTS[80]DEEDEVPAPKPR	104	121	pS109	-0.320138	-0.252642	-0.354967	0.0264486	0.0809699	0.117324
ATP-binding cassette sub-family F member 1	ABCF1	Q8NE71	LSVPT[80]S[80]DEEDEVPAPKPR	104	121	pT108 pS109	-0.204643	-0.223942	-0.308361	0.119685	0.101017	0.0495131
ATP-binding cassette sub-family F member 1	ABCF1	Q8NE71	TKGGNVFAALIQDQS[80]EEEEEEEK	126	148	pS140	-0.134228	-0.539964	-0.0806638	0.0719218	0.540674	0.451411
ATP-binding cassette sub-family F member 1	ABCF1	Q8NE71	GGNVFAALIQDQS[80]EEEEEEEK	128	148	pS140	-0.0999987	-0.409586	-0.414442	0.162573	0.390533	0.0332126
ATP-binding cassette sub-family F member 1	ABCF1	Q8NE71	GGNVFAALIQDQS[80]EEEEEEEKHPPKPAKPEK	128	158	pS140	-0.109128	-0.156616	-0.159651	0.397456	0.223663	0.0434941
ATP-binding cassette sub-family F member 1	ABCF1	Q8NE71	AVS[80]EEQQPALK	164	174	pS166	0.226925	-0.348478	0.149608	0.151448	0.343044	0.211326
ATP-binding cassette sub-family F member 1	ABCF1	Q8NE71	KAEQGS[80]EEEGEGEEEEEEGGESK	223	245	pS228	-0.126762	-0.170367	-0.208126	0.0193603	0.139656	0.00659582
ATP-binding cassette sub-family F member 1	ABCF1	Q8NE71	AEQGS[80]EEEGEGEEEEEEGGESK	224	245	pS228	-0.137011	-0.149534	-0.149036	0.00757026	0.0704486	0.057603
ATP-binding cassette sub-family F member 1	ABCF1	Q8NE71	AEQGS[80]EEEGEGEEEEEEGGESKADDPYAHLSK	224	255	pS228	-0.111477	-0.0932114	-0.171961	0.154712	0.142634	0.124459
ATP-binding cassette sub-family F member 1	ABCF1	Q8NE71	AEQGSEEEGEGEEEEEEGGES[80]KADDPYAHLSK	224	255	pS244	0.078996
ATP-binding cassette sub-family G member 5	ABCG5	Q9H222	AVS[80]DQESQDGLY[80]QK	447	460	pS449 pY458			-3.92593
Alpha/beta hydrolase domain-containing protein 11	ABHD11	Q8NFV4	TNFNS[80]IAK	80	87	pS84		0.19806	0.0919938
Alpha/beta hydrolase domain-containing protein 11	ABHD11	Q8NFV4	AINIADELPRS[80]R	186	197	pS196	-0.441514	-0.0960222	-0.193197	0.0635699	0.208331	0.155282
Abl interactor 1	ABI1	Q8IZP0	TNPPTQKPPS[80]PPMSGR	174	189	pS183	-0.180261	0.0972335	0.0780336	0.18131	0.205502	0.170188
Abl interactor 1	ABI1	Q8IZP0	TNPPTQKPPS[80]PPM[16]SGR	174	189	pS183	-0.134162	0.119189	0.0888717	0.111415	0.146731	0.0936195
Abl interactor 1	ABI1	Q8IZP0	TNPPTQKPPSPPMS[80]GR	174	189	pS187		0.501193
Abl interactor 1	ABI1	Q8IZP0	TLEPVKPPTVPNDYM[16]TS[80]PAR	200	219	pS216	-1.33201	-1.36301
Abl interactor 1	ABI1	Q8IZP0	TLEPVKPPTVPNDYM[16]T[80]SPAR	200	219	pT215		-0.698417
Abl interactor 1	ABI1	Q8IZP0	TLEPVKPPTVPNDYMT[80]SPAR	200	219	pT215	-1.94135		-2.77093
Abl interactor 1	ABI1	Q8IZP0	TLEPVKPPTVPNDY[80]M[16]TSPAR	200	219	pY213			-1.45604
Abl interactor 2	ABI2	Q9NYB9	TTPPTQKPPS[80]PPMSGK	174	189	pS183	-0.996364	0.188966	-0.0771552	0.806093	0.156747	0.431727
Abl interactor 2	ABI2	Q9NYB9	NM[16]APSQQS[80]PVR	220	230	pS227	0.122334	-1.04143	-0.93044	0.234146	0.137281	0.153935
Abl interactor 2	ABI2	Q9NYB9	NMAPSQQS[80]PVR	220	230	pS227	0.411103	0.383408		1.35708
Abl interactor 2	ABI2	Q9NYB9	HTPPTIGGS[80]LPYR	360	372	pS368	-0.371648	-0.276498	0.0211986	0.349293	0.000376348	0.362144
Tyrosine-protein kinase ABL1	ABL1	P00519	GQGESDPLDHEPAVS[80]PLLPR	555	574	pS569	-0.425413	0.0316024	0.0261778	0.201499	0.0919222	0.0446492
Tyrosine-protein kinase ABL1	ABL1	P00519	S[80]SSFREM[16]DGQPER	618	630	pS618		0.216019
Tyrosine-protein kinase ABL1	ABL1	P00519	SSS[80]FREM[16]DGQPER	618	630	pS620		0.150641	0.367437
Tyrosine-protein kinase ABL1	ABL1	P00519	SVT[80]LPR	733	738	pT735
Tyrosine-protein kinase ABL1	ABL1	P00519	GTVT[80]PPPR	778	785	pT781	-0.539953	0.186763	-0.002917	0.089336	0.0489374	0.218117
Abelson tyrosine-protein kinase 2	ABL2	P42684	GAQASSGS[80]PALPR	613	625	pS620	-0.363506	0.010241	-0.107021	0.0929622	0.0155655	0.024066
Abelson tyrosine-protein kinase 2	ABL2	P42684	GAQASSGS[80]PALPRK	613	626	pS620		-0.405088
Abelson tyrosine-protein kinase 2	ABL2	P42684	DKS[80]PSSLLEDAK	629	640	pS631	0.093517	-0.317067	-0.392421	0.34716	0.798284	0.569329
Abelson tyrosine-protein kinase 2	ABL2	P42684	DKSPS[80]SLLEDAK	629	640	pS633	-0.239305	-0.0100316
Abelson tyrosine-protein kinase 2	ABL2	P42684	TVSTS[80]SQPEENVDR	815	828	pS819	0.0940713
Abelson tyrosine-protein kinase 2	ABL2	P42684	TVSTSS[80]QPEENVDR	815	828	pS820		0.399214	-0.0188562
Abelson tyrosine-protein kinase 2	ABL2	P42684	VPVLIS[80]PTLK	931	940	pS936	0.530175	-0.361526	-0.369241	0.0340387
Actin-binding LIM protein 1	ABLIM1	O14639	DC[57]LC[57]QLC[57]AQPM[16]SSS[80]PK	203	218	pS216	0.529236
Actin-binding LIM protein 1	ABLIM1	O14639	LRPTRTS[80]SESIYSRPGSSIPGSPGHTIYAK	346	375	pS352		0.417249	0.161535		0.19993
Actin-binding LIM protein 1	ABLIM1	O14639	LRPTRT[80]SSESIYSRPGSSIPGSPGHTIYAK	346	375	pT351			1.02006
Actin-binding LIM protein 1	ABLIM1	O14639	TS[80]SESIYSRPGSSIPGSPGHTIYAK	351	375	pS352	0.435924	0.270467	0.319235	0.359303	0.159998	0.136928
Actin-binding LIM protein 1	ABLIM1	O14639	TSS[80]ESIYSRPGSSIPGSPGHTIYAK	351	375	pS353		0.434582
Actin-binding LIM protein 1	ABLIM1	O14639	TSSESIYSRPGSSIPGS[80]PGHTIYAK	351	375	pS367	0.515932	0.150641	-0.0939872	0.195962		0.108713
Actin-binding LIM protein 1	ABLIM1	O14639	T[80]SSESIYSRPGSSIPGSPGHTIYAK	351	375	pT351			0.914834
Actin-binding LIM protein 1	ABLIM1	O14639	QS[80]LGESPR	421	428	pS422	0.664505	0.292672	0.539557	0.155932	0.0681382	0.219408
Actin-binding LIM protein 1	ABLIM1	O14639	QSLGES[80]PR	421	428	pS426	0.152802	0.328521	0.603837	0.0562927	0.274483	0.105039
Actin-binding LIM protein 1	ABLIM1	O14639	QSLGES[80]PRTLSPT[80]PSAEGYQDVR	421	443	pS426 pT433	0.164318	0.972071	0.754396
Actin-binding LIM protein 1	ABLIM1	O14639	QSLGESPRTLS[80]PT[80]PSAEGYQDVR	421	443	pS431 pT433			0.606122
Actin-binding LIM protein 1	ABLIM1	O14639	QSLGESPRT[80]LSPT[80]PSAEGYQDVR	421	443	pT429 pT433		-0.184876
Actin-binding LIM protein 1	ABLIM1	O14639	QSLGESPRTLSPT[80]PS[80]AEGYQDVR	421	443	pT433 pS435	0.655668
Actin-binding LIM protein 1	ABLIM1	O14639	TLS[80]PTPSAEGYQDVR	429	443	pS431	0.646541	0.32336	0.59925	0.00511119	0.270156	0.141783
Actin-binding LIM protein 1	ABLIM1	O14639	TLS[80]PTPS[80]AEGYQDVR	429	443	pS431 pS435	0.55865	0.364891	0.67121	0.0594847	0.30819	0.0688744
Actin-binding LIM protein 1	ABLIM1	O14639	TLSPT[80]PSAEGYQDVR	429	443	pT433		0.48384	0.691719			0.451118
Actin-binding LIM protein 1	ABLIM1	O14639	TLS[80]PTPSAEGYQDVRDR	429	445	pS431	0.722247	0.308159		0.044954	0.190067
Actin-binding LIM protein 1	ABLIM1	O14639	STS[80]QGSINSPVYSR	450	463	pS452	0.548072	0.245865	0.571488	0.0198546	0.22855	0.0592898
Actin-binding LIM protein 1	ABLIM1	O14639	STS[80]QGS[80]INSPVYSR	450	463	pS452 pS455	0.170518	0.0660524	0.432042	0.0482025	0.312721	0.106051
Actin-binding LIM protein 1	ABLIM1	O14639	S[80]SEDIIK	540	546	pS540	0.391152	0.106656	0.216695	0.0365531	0.150288	0.0282135
Actin-binding LIM protein 1	ABLIM1	O14639	S[80]SGREEDDEELLR	586	598	pS586	-0.753451	0.223071	-0.542822	5.22288	3.91124	5.40326
Actin-binding LIM protein 1	ABLIM1	O14639	SS[80]GREEDDEELLR	586	598	pS587	-0.243399	0.247783	1.5918	6.38309	0.512369
Actin-binding LIM protein 1	ABLIM1	O14639	TAS[80]LPGYGR	653	661	pS655	0.146811	0.176496	0.276282	0.105297	0.0290765	0.0366106
Actin-binding LIM protein 1	ABLIM1	O14639	NGLHRPVSTDFAQYNS[80]YGDVSGGVR	662	686	pS677		0.46832	0.0226728
Actin-binding LIM protein 1	ABLIM1	O14639	NGLHRPVST[80]DFAQYNSYGDVSGGVR	662	686	pT670
Actin-binding LIM protein 1	ABLIM1	O14639	GVS[80]M[16]PNMLEPK	704	714	pS706	0.049762	0.224492	0.224201	0.128058	0.0501624	0.0109111
Actin-binding LIM protein 1	ABLIM1	O14639	GVS[80]M[16]PNM[16]LEPK	704	714	pS706	0.0805671	0.227188	0.233465	0.0803804	0.00600274	0.0124924
Actin-binding LIM protein 1	ABLIM1	O14639	GVS[80]MPNM[16]LEPK	704	714	pS706	0.127003	0.22971	0.331125	0.143641	0.0306107	0.036667
Actin-binding LIM protein 1	ABLIM1	O14639	GVS[80]MPNMLEPK	704	714	pS706	0.0257591	0.278122	0.221176	0.0566292		0.0298717
Actin-binding LIM protein 2	ABLIM2	Q6H8Q1	TSSESIISVPAS[80]STSGSPSR	278	297	pS289	-0.540913
Actin-binding LIM protein 2	ABLIM2	Q6H8Q1	TSSESIISVPASSTS[80]GSPSR	278	297	pS292			-0.961406
Actin-binding LIM protein 2	ABLIM2	Q6H8Q1	TSSESIISVPASSTSGS[80]PSR	278	297	pS294		-0.41734
Actin-binding LIM protein 2	ABLIM2	Q6H8Q1	TSSESIISVPASST[80]SGSPSR	278	297	pT291	-0.603123		-0.788425
Actin-binding LIM protein 2	ABLIM2	Q6H8Q1	AIYDIDRPDM[16]ISYSPYISHS[80]AGDRQSYGEGDQDDR	321	355	pS340			0.323663
Actin-binding LIM protein 2	ABLIM2	Q6H8Q1	TSS[80]PSSTGSVSLGR	362	375	pS364	-0.53901	0.123438	-0.0860534	0.0185988	0.124158	0.0170493
Actin-binding LIM protein 2	ABLIM2	Q6H8Q1	TSSPSS[80]TGSVSLGR	362	375	pS367			-0.208927
Actin-binding LIM protein 2	ABLIM2	Q6H8Q1	TNS[80]PDLDTQSLSHSSGTDRDPLQR	474	497	pS476	-0.939233
Active breakpoint cluster region-related protein	ABR	Q12979	GPPEGSETMPYIDES[80]PTM[16]SPQLSAR	39	63	pS53	-0.910752	-0.460915	-0.47734	0.355855	0.184035	0.394089
Active breakpoint cluster region-related protein	ABR	Q12979	GPPEGSETM[16]PYIDES[80]PTM[16]SPQLSAR	39	63	pS53	-0.249957	-0.0156869	-0.362106	0.278078	0.188419	0.199475
Active breakpoint cluster region-related protein	ABR	Q12979	GPPEGSETMPYIDES[80]PTMSPQLSAR	39	63	pS53	-0.183386	0.206069	0.130529	0.324824		0.13936
Active breakpoint cluster region-related protein	ABR	Q12979	GPPEGSETM[16]PYIDES[80]PTM[16]S[80]PQLSAR	39	63	pS53 pS57		-0.0501091
Active breakpoint cluster region-related protein	ABR	Q12979	GPPEGSETM[16]PY[80]IDESPT[80]M[16]SPQLSAR	39	63	pY49 pT55		0.17784
Active breakpoint cluster region-related protein	ABR	Q12979	S[80]QGGGDGVSPTPPEGLAPGVEAGK	64	87	pS64	-0.244701	-0.457894	-0.376443
Active breakpoint cluster region-related protein	ABR	Q12979	SQGGGDGVS[80]PTPPEGLAPGVEAGK	64	87	pS72	-0.143758	-0.307694	-0.503405	0.109243	0.0378136	0.134118
Active breakpoint cluster region-related protein	ABR	Q12979	DM[16]S[80]LKR	630	635	pS632	0.0186045	0.208065	0.0579594
Active breakpoint cluster region-related protein	ABR	Q12979	DMS[80]LKR	630	635	pS632	0.0168921	0.242545
Ankyrin repeat and BTB/POZ domain-containing protein 2	ABTB2	Q8N961	HPLC[57]PGAS[80]PAR	358	368	pS365	-0.0529669	-1.24566		0.198022
3-ketoacyl-CoA thiolase, mitochondrial	ACAA2	P42765	SLDLDIS[80]K	333	340	pS339	-0.392445	0.13991	0.181034		0.00998155	0.190746
Acetyl-CoA carboxylase 1	ACACA	Q13085	FIIGS[80]VSEDNSEDEISNLVK	19	38	pS23	1.34158	-0.948137		0.00962503
Acetyl-CoA carboxylase 1	ACACA	Q13085	FIIGS[80]VSEDNS[80]EDEISNLVK	19	38	pS23 pS29	0.503003	-0.722828	-1.14603	0.163886
Acetyl-CoA carboxylase 1	ACACA	Q13085	FIIGSVS[80]EDNSEDEISNLVK	19	38	pS25		-1.06646
Acetyl-CoA carboxylase 1	ACACA	Q13085	FIIGSVS[80]EDNS[80]EDEISNLVK	19	38	pS25 pS29	0.534033	-0.4423	-0.466496
Acetyl-CoA carboxylase 1	ACACA	Q13085	FIIGSVSEDNS[80]EDEISNLVK	19	38	pS29	-0.257566	-0.375715	-0.622783	0.044841	0.00520086	0.0101752
Acetyl-CoA carboxylase 1	ACACA	Q13085	FIIGS[80]VS[80]EDNSEDEISNLVKLDLLEEK	19	45	pS23 pS25	0.0574389
Acetyl-CoA carboxylase 1	ACACA	Q13085	FIIGS[80]VSEDNS[80]EDEISNLVKLDLLEEK	19	45	pS23 pS29	0.167172	-0.361526
Acetyl-CoA carboxylase 1	ACACA	Q13085	FIIGSVS[80]EDNSEDEISNLVKLDLLEEK	19	45	pS25	0.0440496
Acetyl-CoA carboxylase 1	ACACA	Q13085	FIIGSVS[80]EDNS[80]EDEISNLVKLDLLEEK	19	45	pS25 pS29			-0.552976
Acetyl-CoA carboxylase 1	ACACA	Q13085	LDLLEEKEGS[80]LS[80]PASVGSDTLSDLGISSLQDGLALHIR	39	76	pS48 pS50	-0.0505202	-0.200685	-0.412437	0.154386	0.261223
Acetyl-CoA carboxylase 1	ACACA	Q13085	LDLLEEKEGSLS[80]PAS[80]VGSDTLSDLGISSLQDGLALHIR	39	76	pS50 pS53
Acetyl-CoA carboxylase 1	ACACA	Q13085	LDLLEEKEGSLSPAS[80]VGS[80]DTLSDLGISSLQDGLALHIR	39	76	pS53 pS56
Acetyl-CoA carboxylase 1	ACACA	Q13085	LDLLEEKEGSLSPASVGSDT[80]LS[80]DLGISSLQDGLALHIR	39	76	pT58 pS60	0.434477
Acetyl-CoA carboxylase 1	ACACA	Q13085	EGS[80]LSPASVGSDTLSDLGISSLQDGLALHIR	46	76	pS48	0.359912		-0.740871
Acetyl-CoA carboxylase 1	ACACA	Q13085	EGS[80]LS[80]PASVGSDTLSDLGISSLQDGLALHIR	46	76	pS48 pS50	-0.0621751	-0.535942	-0.557553	0.586344		0.187593
Acetyl-CoA carboxylase 1	ACACA	Q13085	EGSLS[80]PAS[80]VGSDTLSDLGISSLQDGLALHIR	46	76	pS50 pS53		-1.10096
Acetyl-CoA carboxylase 1	ACACA	Q13085	SSM[16]S[80]GLHLVK	77	86	pS80	-0.241882	-0.189809	-0.327807	0.040234	0.0921901	0.254682
Acetyl-CoA carboxylase 1	ACACA	Q13085	SSMS[80]GLHLVK	77	86	pS80	-0.239853	-0.133437	-0.33176	0.0668968		0.25133
Acetyl-CoA carboxylase 1	ACACA	Q13085	IFDEVM[16]GC[57]FSDS[80]PPQSPTFPEAGHTSLYDEDK	1248	1279	pS1259		0.0873945
Acetyl-CoA carboxylase 1	ACACA	Q13085	IFDEVM[16]GC[57]FSDS[80]PPQS[80]PTFPEAGHTSLYDEDK	1248	1279	pS1259 pS1263			-1.74324
Acetyl-CoA carboxylase 1	ACACA	Q13085	IFDEVMGC[57]FS[80]DSPPQSPTFPEAGHTSLYDEDKVPR	1248	1282	pS1257	-2.10087	0.408214	-0.46126		0.613972
Acetyl-CoA carboxylase 1	ACACA	Q13085	IFDEVM[16]GC[57]FS[80]DSPPQSPTFPEAGHTSLYDEDKVPR	1248	1282	pS1257		0.94174
Acetyl-CoA carboxylase 1	ACACA	Q13085	IFDEVM[16]GC[57]FS[80]DS[80]PPQSPTFPEAGHTSLYDEDKVPR	1248	1282	pS1257 pS1259	2.31882
Acetyl-CoA carboxylase 1	ACACA	Q13085	IFDEVM[16]GC[57]FS[80]DSPPQS[80]PTFPEAGHTSLYDEDKVPR	1248	1282	pS1257 pS1263	0.146273	-1.09092	-1.04622		0.054509
Acetyl-CoA carboxylase 1	ACACA	Q13085	IFDEVMGC[57]FS[80]DSPPQS[80]PTFPEAGHTSLYDEDKVPR	1248	1282	pS1257 pS1263	0.463402
Acetyl-CoA carboxylase 1	ACACA	Q13085	IFDEVMGC[57]FS[80]DSPPQSPT[80]FPEAGHTSLYDEDKVPR	1248	1282	pS1257 pT1265	0.304848
Acetyl-CoA carboxylase 1	ACACA	Q13085	IFDEVM[16]GC[57]FS[80]DSPPQSPT[80]FPEAGHTSLYDEDKVPR	1248	1282	pS1257 pT1265	0.301439			0.00115272
Acetyl-CoA carboxylase 1	ACACA	Q13085	IFDEVM[16]GC[57]FSDS[80]PPQSPTFPEAGHTSLYDEDKVPR	1248	1282	pS1259	-1.63923	0.222467	0.0214388		0.652183	0.0846289
Acetyl-CoA carboxylase 1	ACACA	Q13085	IFDEVMGC[57]FSDS[80]PPQSPTFPEAGHTSLYDEDKVPR	1248	1282	pS1259	-1.96683	0.416783	-0.546037	0.647469	0.0215526	1.01819
Acetyl-CoA carboxylase 1	ACACA	Q13085	IFDEVMGC[57]FSDS[80]PPQS[80]PTFPEAGHTSLYDEDKVPR	1248	1282	pS1259 pS1263	0.307644	-1.1953	-1.01356		0.235625	0.0241386
Acetyl-CoA carboxylase 1	ACACA	Q13085	IFDEVM[16]GC[57]FSDS[80]PPQS[80]PTFPEAGHTSLYDEDKVPR	1248	1282	pS1259 pS1263	0.461853	-0.763307	-0.343605
Acetyl-CoA carboxylase 1	ACACA	Q13085	IFDEVM[16]GC[57]FSDS[80]PPQSPT[80]FPEAGHTSLYDEDKVPR	1248	1282	pS1259 pT1265		-3.09552	-0.989845
Acetyl-CoA carboxylase 1	ACACA	Q13085	IFDEVMGC[57]FSDS[80]PPQSPT[80]FPEAGHTSLYDEDKVPR	1248	1282	pS1259 pT1265		-1.05011	-2.11197
Arf-GAP with coiled-coil, ANK repeat and PH domain-containing protein 2	ACAP2	Q15057	SSPSTGS[80]LDSGNESK	378	392	pS384	-0.109527	0.214889	0.13621	0.245528	0.0931157	0.256292
Arf-GAP with coiled-coil, ANK repeat and PH domain-containing protein 2	ACAP2	Q15057	FVDKYSISLS[80]PPEQQK	512	527	pS521	0.478183	-0.257056	-0.110058	0.255092	0.296201	0.227006
Arf-GAP with coiled-coil, ANK repeat and PH domain-containing protein 2	ACAP2	Q15057	YSISLS[80]PPEQQK	516	527	pS521	0.0512565	-0.0212338	0.0727369	0.015799	0.164047	0.48754
Arf-GAP with coiled-coil, ANK repeat and PH domain-containing protein 2	ACAP2	Q15057	YSISLS[80]PPEQQKK	516	528	pS521	-0.0564884
Golgi resident protein GCP60	ACBD3	Q9H3P7	LEVSVDGLTLSPDPEERPGAEGAPLLPPPLPPPS[80]PPGSGR	10	49	pS43	0.156679	-1.62697
Golgi resident protein GCP60	ACBD3	Q9H3P7	LEVSVDGLTLSPDPEERPGAEGAPLLPPPLPPPSPPGS[80]GR	10	49	pS47	-0.0953048	-0.147401	-0.700867			0.29294
Golgi resident protein GCP60	ACBD3	Q9H3P7	GPGAS[80]GEQPEPGEAAAGGAAEEAR	50	73	pS54	0.115512	-0.30483		0.311277	0.103329
Acyl-CoA-binding domain-containing protein 5	ACBD5	Q5T8D3	TVNGKAES[80]S[80]DS[80]GAES[80]EEEEAQEEVK	186	210	pS193 pS194 pS196 pS200	0.137755	0.0689653	0.558352	0.557032		0.118444
Acyl-CoA-binding domain-containing protein 5	ACBD5	Q5T8D3	TVNGKAESS[80]DS[80]GAES[80]EEEEAQEEVK	186	210	pS194 pS196 pS200
Acyl-CoA-binding domain-containing protein 5	ACBD5	Q5T8D3	AESS[80]DSGAES[80]EEEEAQEEVK	191	210	pS194 pS200	0.238795	0.0345319	0.171803		0.141575	0.104363
Acyl-CoA-binding domain-containing protein 5	ACBD5	Q5T8D3	AESSDS[80]GAES[80]EEEEAQEEVK	191	210	pS196 pS200	0.053802	0.0633217	0.162785	0.10177	0.000202856	0.00176774
Acyl-CoA-binding domain-containing protein 5	ACBD5	Q5T8D3	AESSDSGAES[80]EEEEAQEEVK	191	210	pS200	0.0025828	0.0307741	0.357052	0.383005	0.718653
Acyl-CoA-binding domain-containing protein 5	ACBD5	Q5T8D3	S[80]TEEVKPIDENLGQTGK	262	278	pS262
Acyl-CoA-binding domain-containing protein 5	ACBD5	Q5T8D3	GS[80]RGSLNEQIALVLM[16]R	440	455	pS441	0.245774	0.380591	0.49842
Acyl-CoA-binding domain-containing protein 5	ACBD5	Q5T8D3	GS[80]RGSLNEQIALVLMR	440	455	pS441			0.346095
Acyl-CoA-binding domain-containing protein 5	ACBD5	Q5T8D3	GSRGS[80]LNEQIALVLM[16]R	440	455	pS444	0.399058	0.0134911	-0.188163	0.133244		0.937303
Acyl-CoA-binding domain-containing protein 5	ACBD5	Q5T8D3	GSRGS[80]LNEQIALVLMR	440	455	pS444	0.856675	0.540819	0.0439995	0.191477	0.67018
Acyl-CoA-binding domain-containing protein 6	ACBD6	Q9BR61	ALGDSS[80]PSQAM[16]QEYIAVVK	101	119	pS106
Adrenocortical dysplasia protein homolog	ACD	Q96AP0	ELILGSETPSS[80]PR	101	113	pS111		-1.042	-0.754545			0.67861
Adrenocortical dysplasia protein homolog	ACD	Q96AP0	TPSS[80]PLQSC[57]TPSLSPR	422	437	pS425	0.823623	-0.385095	0.251959	0.0629304	0.000427168	0.0512475
Adrenocortical dysplasia protein homolog	ACD	Q96AP0	TPSSPLQSC[57]TPSLS[80]PR	422	437	pS435	0.662633	-0.646128	-0.235377	0.65628	0.470401	0.691433
Adrenocortical dysplasia protein homolog	ACD	Q96AP0	T[80]PSSPLQSC[57]TPSLS[80]PR	422	437	pT422 pS435	0.436735	-0.690954	-0.460365	0.108611	0.0775922	0.0310507
Apoptotic chromatin condensation inducer in the nucleus	ACIN1	Q9UKV3	EAAELEEAS[80]AES[80]EDEM[16]IHPEGVASLLPPDFQSSLERPELELSR	158	200	pS166 pS169	-0.189461	0.497934	0.214647	0.372499		0.258321
Apoptotic chromatin condensation inducer in the nucleus	ACIN1	Q9UKV3	EAAELEEAS[80]AES[80]EDEMIHPEGVASLLPPDFQSSLERPELELSR	158	200	pS166 pS169	-0.00204059
Apoptotic chromatin condensation inducer in the nucleus	ACIN1	Q9UKV3	EAAELEEASAES[80]EDEM[16]IHPEGVAS[80]LLPPDFQSSLERPELELSR	158	200	pS169 pS181		0.757021
Apoptotic chromatin condensation inducer in the nucleus	ACIN1	Q9UKV3	SS[80]SISEEKGDS[80]DDEKPR	206	222	pS207 pS216	0.229953	0.274402	0.232155		0.13786	0.272605
Apoptotic chromatin condensation inducer in the nucleus	ACIN1	Q9UKV3	SSS[80]ISEEKGDS[80]DDEKPR	206	222	pS208 pS216	0.473003	0.382395	0.0686516	0.150405	0.148348
Apoptotic chromatin condensation inducer in the nucleus	ACIN1	Q9UKV3	SSSIS[80]EEKGDS[80]DDEKPR	206	222	pS210 pS216		0.663412	0.550999
Apoptotic chromatin condensation inducer in the nucleus	ACIN1	Q9UKV3	SSSISEEKGDS[80]DDEKPR	206	222	pS216	0.141091	0.387439	0.369905	0.461282	0.440062	0.501659
Apoptotic chromatin condensation inducer in the nucleus	ACIN1	Q9UKV3	AAKLS[80]EGSQPAEEEEDQETPSR	236	257	pS240	2.24503	-0.450006
Apoptotic chromatin condensation inducer in the nucleus	ACIN1	Q9UKV3	AAKLS[80]EGS[80]QPAEEEEDQETPSR	236	257	pS240 pS243	1.36409	-0.528241	-0.376295		0.102595	0.505495
Apoptotic chromatin condensation inducer in the nucleus	ACIN1	Q9UKV3	AAKLSEGS[80]QPAEEEEDQETPSR	236	257	pS243	2.06346		-1.36033	0.807124
Apoptotic chromatin condensation inducer in the nucleus	ACIN1	Q9UKV3	LS[80]EGSQPAEEEEDQETPSR	239	257	pS240
Apoptotic chromatin condensation inducer in the nucleus	ACIN1	Q9UKV3	LSEGS[80]QPAEEEEDQETPSR	239	257	pS243
Apoptotic chromatin condensation inducer in the nucleus	ACIN1	Q9UKV3	LSEGSQPAEEEEDQET[80]PSR	239	257	pT254	-0.650522	-0.12215	-0.768189	0.123554	0.0961264	0.165842
Apoptotic chromatin condensation inducer in the nucleus	ACIN1	Q9UKV3	S[80]QEQEVLER	328	336	pS328	2.13566		2.14076
Apoptotic chromatin condensation inducer in the nucleus	ACIN1	Q9UKV3	TTS[80]PLEEEER	363	372	pS365	0.314152	0.534743	0.58448	0.144316	0.0249021	0.194392
Apoptotic chromatin condensation inducer in the nucleus	ACIN1	Q9UKV3	TTS[80]PLEEEEREIK	363	375	pS365	0.252961	0.561646	0.444251	0.65605	0.0981609	0.236142
Apoptotic chromatin condensation inducer in the nucleus	ACIN1	Q9UKV3	KASLVALPEQTAS[80]EEET[80]PPPLLTK	398	421	pS410 pT414	0.284738	0.542896	0.57305	0.52962		0.424949
Apoptotic chromatin condensation inducer in the nucleus	ACIN1	Q9UKV3	KASLVALPEQT[80]ASEEET[80]PPPLLTK	398	421	pT408 pT414		0.5577
Apoptotic chromatin condensation inducer in the nucleus	ACIN1	Q9UKV3	KASLVALPEQTASEEET[80]PPPLLTK	398	421	pT414	-2.86789	-2.7669	-2.5925
Apoptotic chromatin condensation inducer in the nucleus	ACIN1	Q9UKV3	ASLVALPEQTAS[80]EEETPPPLLTK	399	421	pS410	0.170213	0.279379	0.244479	0.0696117	0.0493384	0.124515
Apoptotic chromatin condensation inducer in the nucleus	ACIN1	Q9UKV3	ASLVALPEQTAS[80]EEET[80]PPPLLTK	399	421	pS410 pT414	0.250846	0.441112	0.471728	0.125856		0.25516
Apoptotic chromatin condensation inducer in the nucleus	ACIN1	Q9UKV3	ASLVALPEQT[80]ASEEET[80]PPPLLTK	399	421	pT408 pT414		0.55078
Apoptotic chromatin condensation inducer in the nucleus	ACIN1	Q9UKV3	ASLVALPEQTASEEET[80]PPPLLTK	399	421	pT414	0.284921	0.98724	0.440733	0.16748	0.61691	0.26467
Apoptotic chromatin condensation inducer in the nucleus	ACIN1	Q9UKV3	ASLVALPEQTASEEETPPPLLT[80]K	399	421	pT420	0.18033
Apoptotic chromatin condensation inducer in the nucleus	ACIN1	Q9UKV3	EAS[80]SPPPHPQLHSEEEIEPM[16]EGPAPAVLIQLS[80]PPNTDADTR	422	462	pS424 pS453
Apoptotic chromatin condensation inducer in the nucleus	ACIN1	Q9UKV3	EASS[80]PPPHPQLHSEEEIEPM[16]EGPAPAVLIQLSPPNTDADTR	422	462	pS425
Apoptotic chromatin condensation inducer in the nucleus	ACIN1	Q9UKV3	EASS[80]PPPHPQLHS[80]EEEIEPM[16]EGPAPAVLIQLS[80]PPNTDADTR	422	462	pS425 pS434 pS453
Apoptotic chromatin condensation inducer in the nucleus	ACIN1	Q9UKV3	EASS[80]PPPHPQLHSEEEIEPM[16]EGPAPAVLIQLS[80]PPNTDADTR	422	462	pS425 pS453
Apoptotic chromatin condensation inducer in the nucleus	ACIN1	Q9UKV3	ELLVSQHTVQLVGGLS[80]PLSSPSDTK	463	487	pS478	0.250354	0.316105	0.31797	0.0225896	0.0349985	0.120545
Apoptotic chromatin condensation inducer in the nucleus	ACIN1	Q9UKV3	ELLVSQHTVQLVGGLS[80]PLS[80]SPSDTK	463	487	pS478 pS481	0.513777	0.283506	0.286064	0.368211	0.143684	0.135707
Apoptotic chromatin condensation inducer in the nucleus	ACIN1	Q9UKV3	ELLVS[80]QHTVQLVGGLSPLSSPSDTKAES[80]PAEK	463	494	pS467 pS490		0.575713			0.00110562
Apoptotic chromatin condensation inducer in the nucleus	ACIN1	Q9UKV3	ELLVSQHTVQLVGGLS[80]PLS[80]SPSDTKAESPAEK	463	494	pS478 pS481	0.282209		0.414814			0.239306
Apoptotic chromatin condensation inducer in the nucleus	ACIN1	Q9UKV3	AES[80]PAEKVPEESVLPLVQK	488	506	pS490	0.196159	0.481162	0.447467	0.16346	0.0121526	0.160329
Apoptotic chromatin condensation inducer in the nucleus	ACIN1	Q9UKV3	RAS[80]HTLLPSHR	559	569	pS561	1.80356	0.523798	1.10118	0.00487623		0.14567
Apoptotic chromatin condensation inducer in the nucleus	ACIN1	Q9UKV3	KS[80]LS[80]PGVSR	654	662	pS655 pS657	0.886351	0.0794819	0.146994		0.350894	0.492531
Apoptotic chromatin condensation inducer in the nucleus	ACIN1	Q9UKV3	S[80]LS[80]PGVSR	655	662	pS655 pS657	0.387388	0.160028	0.261028	0.083276	0.0287935	0.140705
Apoptotic chromatin condensation inducer in the nucleus	ACIN1	Q9UKV3	SLS[80]PGVSR	655	662	pS657	0.309502	0.0114942	0.0469117	0.129291	0.104435	0.242794
Apoptotic chromatin condensation inducer in the nucleus	ACIN1	Q9UKV3	RLS[80]QPESAEK	708	717	pS710	2.64923
Apoptotic chromatin condensation inducer in the nucleus	ACIN1	Q9UKV3	GVPAGNS[80]DTEGGQPGR	832	847	pS838		0.818066	1.2843
Apoptotic chromatin condensation inducer in the nucleus	ACIN1	Q9UKV3	GVPAGNS[80]DTEGGQPGRK	832	848	pS838	0.128938	-0.730451	0.0331684
Apoptotic chromatin condensation inducer in the nucleus	ACIN1	Q9UKV3	SLIPDIKPLAGQEAVVDLHADDS[80]RISEDETER	873	904	pS895	0.114599
Apoptotic chromatin condensation inducer in the nucleus	ACIN1	Q9UKV3	SLIPDIKPLAGQEAVVDLHADDSRIS[80]EDETER	873	904	pS898	0.382695	0.236109			0.139346
Apoptotic chromatin condensation inducer in the nucleus	ACIN1	Q9UKV3	SLIPDIKPLAGQEAVVDLHADDSRISEDET[80]ER	873	904	pT902
Apoptotic chromatin condensation inducer in the nucleus	ACIN1	Q9UKV3	S[80]GVSITIDDPVR	987	998	pS987	1.38864		1.54851	0.0978391
Apoptotic chromatin condensation inducer in the nucleus	ACIN1	Q9UKV3	TAQVPS[80]PPR	999	1007	pS1004	0.279433	0.363969	0.405813	0.170671	0.0256377	0.256229
Apoptotic chromatin condensation inducer in the nucleus	ACIN1	Q9UKV3	TAQVPS[80]PPRGK	999	1009	pS1004	0.266911	0.304678	0.439498	0.0923766	0.157892	0.267433
ATP-citrate synthase	ACLY	P53396	TAS[80]FSESR	453	460	pS455	0.755834	-0.351127	-0.0344745	0.154145	0.136494	0.127696
ATP-citrate synthase	ACLY	P53396	TAS[80]FSESRADEVAPAK	453	468	pS455	0.798312	-0.383015	-0.0546322	0.101517	0.110412	0.125706
ATP-citrate synthase	ACLY	P53396	T[80]ASFSESRADEVAPAK	453	468	pT453	0.873809	-0.4423
ATP-citrate synthase	ACLY	P53396	KAKPAMPQDSVPS[80]PR	469	483	pS481	0.0157391	-0.339041	0.0682444	0.369387	0.398633	0.427995
ATP-citrate synthase	ACLY	P53396	KAKPAM[16]PQDSVPS[80]PR	469	483	pS481	0.0445235	-0.280728	-0.0181185	0.418832	0.405681	0.419508
ATP-citrate synthase	ACLY	P53396	AKPAMPQDSVPS[80]PR	470	483	pS481	-0.00483031	-0.288054	-0.0352288	0.28581	0.287175	0.112046
ATP-citrate synthase	ACLY	P53396	AKPAM[16]PQDSVPS[80]PR	470	483	pS481	-0.016106	-0.126084	0.0343529	0.133065	0.355027	0.0782277
ATP-citrate synthase	ACLY	P53396	S[80]TTLFSR	489	495	pS489			-0.715075
ATP-citrate synthase	ACLY	P53396	ST[80]TLFSR	489	495	pT490		-0.265645
Aconitate hydratase, mitochondrial	ACO2	Q99798	DSSGQHVDVS[80]PTSQR	550	564	pS559	-0.42637
Peroxisomal acyl-coenzyme A oxidase 1	ACOX1	Q15067	ERDS[80]ASFNPELLTHILDGSPEK	8	29	pS11	0.105027	0.386562	0.282183		0.105567
Peroxisomal acyl-coenzyme A oxidase 1	ACOX1	Q15067	ERDSAS[80]FNPELLTHILDGSPEK	8	29	pS13	0.132106		1.21893
Peroxisomal acyl-coenzyme A oxidase 1	ACOX1	Q15067	ERDSASFNPELLTHILDGS[80]PEK	8	29	pS26	-0.844743	0.0550355	-0.574824	0.0462076	0.0505202	0.0465917
Peroxisomal acyl-coenzyme A oxidase 1	ACOX1	Q15067	DSASFNPELLTHILDGS[80]PEK	10	29	pS26		-0.123869	-0.463863		0.352907	0.137876
Low molecular weight phosphotyrosine protein phosphatase	ACP1	P24666	IELLGS[80]YDPQK	114	124	pS119
Low molecular weight phosphotyrosine protein phosphatase	ACP1	P24666	QLIIEDPYYGNDS[80]DFETVYQQC[57]VR	125	148	pS137	-0.0840456	-0.0511858	-0.0928434	0.257543		0.0805829
Low molecular weight phosphotyrosine protein phosphatase	ACP1	P24666	QLIIEDPY[80]YGNDSDFETVYQQC[57]VR	125	148	pY132	0.142248	-0.0913317	0.374196
Low molecular weight phosphotyrosine protein phosphatase	ACP1	P24666	QLIIEDPYY[80]GNDSDFETVYQQC[57]VR	125	148	pY133	0.347703		-0.23226
Long-chain-fatty-acid--CoA ligase 4	ACSL4	O60488	SVTHFDS[80]LAVIDIPGADTLDK	61	81	pS67	0.353268
Acetyl-coenzyme A synthetase, cytoplasmic	ACSS2	Q9NR19	ARS[80]WS[80]PPPEVSR	26	37	pS28 pS30	-0.248499	-0.838339	-1.38988		0.171406
Acetyl-coenzyme A synthetase, cytoplasmic	ACSS2	Q9NR19	S[80]WSPPPEVSR	28	37	pS28		-0.701605
Acetyl-coenzyme A synthetase, cytoplasmic	ACSS2	Q9NR19	SWS[80]PPPEVSR	28	37	pS30	-0.429251	-0.0373074	-0.261	0.212132	0.142514	0.10969
Acetyl-coenzyme A synthetase, cytoplasmic	ACSS2	Q9NR19	AELGMGDSTSQS[80]PPIK	256	271	pS267	-0.448179	-0.344244	-0.7168	0.0561671	0.254575	0.0419445
Acetyl-coenzyme A synthetase, cytoplasmic	ACSS2	Q9NR19	AELGM[16]GDSTSQS[80]PPIK	256	271	pS267	-0.322495	-0.324459	-0.896668	0.131362	0.0171523	0.228202
Acetyl-coenzyme A synthetase, cytoplasmic	ACSS2	Q9NR19	AELGMGDSTS[80]QSPPIKR	256	272	pS265			-1.15839
Acetyl-coenzyme A synthetase, cytoplasmic	ACSS2	Q9NR19	AELGM[16]GDSTSQS[80]PPIKR	256	272	pS267	-0.413174	-0.338242	-0.795534	0.0628418	0.0228032	0.0321111
Acetyl-coenzyme A synthetase, cytoplasmic	ACSS2	Q9NR19	AELGMGDSTSQS[80]PPIKR	256	272	pS267	-0.435052	-0.307654	-0.931943	0.00810422	0.0678326	0.443277
Acetyl-coenzyme A synthetase, cytoplasmic	ACSS2	Q9NR19	AELGM[16]GDST[80]SQSPPIKR	256	272	pT264
Actin, alpha skeletal muscle	ACTA1	P68133	AVFPS[80]IVGRPR	31	41	pS35	0.036003	0.214817	0.0844802	0.0835343	0.0725515	0.0742374
Actin, alpha skeletal muscle	ACTA1	P68133	DSYVGDEAQS[80]K	53	63	pS62	1.07565	-0.904922
Actin, alpha skeletal muscle	ACTA1	P68133	RGILT[80]LK	64	70	pT68		-0.171087	-0.241436		0.00658136
Actin, alpha skeletal muscle	ACTA1	P68133	S[80]YELPDGQVITIGNER	241	256	pS241	0.254345	0.219	0.0323738	0.675104	0.152507	0.148777
Actin, alpha skeletal muscle	ACTA1	P68133	SYELPDGQVIT[80]IGNER	241	256	pT251	-0.0642777		0.884515
Actin, alpha skeletal muscle	ACTA1	P68133	EITALAPS[80]TM[16]K	318	328	pS325	-0.076953	-0.0886316	-0.120741	0.20882	0.141672	0.135654
Actin, alpha skeletal muscle	ACTA1	P68133	EITALAPS[80]TMK	318	328	pS325	-0.021017	-0.037616	-0.202382	0.043896	0.17156	0.0533718
Actin, alpha skeletal muscle	ACTA1	P68133	EIT[80]ALAPSTM[16]K	318	328	pT320	-0.125848	0.223445	0.182123	0.605112	0.417279	0.474547
Actin, alpha skeletal muscle	ACTA1	P68133	EITALAPST[80]M[16]K	318	328	pT326			-0.33516
Actin, aortic smooth muscle	ACTA2	P62736	AVFPS[80]IVGRPR	31	41	pS35	0.036003	0.214817	0.0844802	0.0835343	0.0725515	0.0742374
Actin, aortic smooth muscle	ACTA2	P62736	DSYVGDEAQS[80]K	53	63	pS62	1.07565	-0.904922
Actin, aortic smooth muscle	ACTA2	P62736	RGILT[80]LK	64	70	pT68		-0.171087	-0.241436		0.00658136
Actin, aortic smooth muscle	ACTA2	P62736	S[80]YELPDGQVITIGNER	241	256	pS241	0.254345	0.219	0.0323738	0.675104	0.152507	0.148777
Actin, aortic smooth muscle	ACTA2	P62736	SYELPDGQVIT[80]IGNER	241	256	pT251	-0.0642777		0.884515
Actin, aortic smooth muscle	ACTA2	P62736	EITALAPS[80]TM[16]K	318	328	pS325	-0.076953	-0.0886316	-0.120741	0.20882	0.141672	0.135654
Actin, aortic smooth muscle	ACTA2	P62736	EITALAPS[80]TMK	318	328	pS325	-0.021017	-0.037616	-0.202382	0.043896	0.17156	0.0533718
Actin, aortic smooth muscle	ACTA2	P62736	EIT[80]ALAPSTM[16]K	318	328	pT320	-0.125848	0.223445	0.182123	0.605112	0.417279	0.474547
Actin, aortic smooth muscle	ACTA2	P62736	EITALAPST[80]M[16]K	318	328	pT326			-0.33516
Actin, cytoplasmic 1	ACTB	P60709	AVFPS[80]IVGRPR	29	39	pS33	0.036003	0.214817	0.0844802	0.0835343	0.0725515	0.0742374
Actin, cytoplasmic 1	ACTB	P60709	DSYVGDEAQS[80]K	51	61	pS60	1.07565	-0.904922
Actin, cytoplasmic 1	ACTB	P60709	RGILT[80]LK	62	68	pT66		-0.171087	-0.241436		0.00658136
Actin, cytoplasmic 1	ACTB	P60709	GYS[80]FTTTAER	197	206	pS199	-0.0264211	-0.101731	-0.173436	0.0329674	0.0323716	0.0629616
Actin, cytoplasmic 1	ACTB	P60709	GYSFTTT[80]AER	197	206	pT203		-0.0500812	0.328101		0.398636
Actin, cytoplasmic 1	ACTB	P60709	GY[80]SFTTTAER	197	206	pY198		-0.195355	0.29515			0.292074
Actin, cytoplasmic 1	ACTB	P60709	LC[57]YVALDFEQEMATAAS[80]SSSLEK	216	238	pS232	-0.446588	-0.191436	0.168308
Actin, cytoplasmic 1	ACTB	P60709	LC[57]YVALDFEQEM[16]ATAAS[80]SSSLEK	216	238	pS232	0.544509	0.303174	0.462261	0.918566
Actin, cytoplasmic 1	ACTB	P60709	LC[57]YVALDFEQEM[16]ATAASS[80]SSLEK	216	238	pS233	0.213269	-0.0130984	-0.312385	0.356537	0.180933	0.238811
Actin, cytoplasmic 1	ACTB	P60709	LC[57]YVALDFEQEMATAASS[80]SSLEK	216	238	pS233	0.287182	0.0735165	-0.113622	0.982918	0.442779	0.452932
Actin, cytoplasmic 1	ACTB	P60709	LC[57]YVALDFEQEM[16]ATAASSS[80]SLEK	216	238	pS234		-0.133767
Actin, cytoplasmic 1	ACTB	P60709	LC[57]YVALDFEQEMATAASSS[80]SLEK	216	238	pS234	0.280783	-0.08377
Actin, cytoplasmic 1	ACTB	P60709	LC[57]YVALDFEQEM[16]ATAASSSS[80]LEK	216	238	pS235			-0.112715			0.121569
Actin, cytoplasmic 1	ACTB	P60709	LC[57]YVALDFEQEMATAASSSS[80]LEK	216	238	pS235	-0.194973		0.520303
Actin, cytoplasmic 1	ACTB	P60709	S[80]YELPDGQVITIGNER	239	254	pS239	0.254345	0.219	0.0323738	0.675104	0.152507	0.148777
Actin, cytoplasmic 1	ACTB	P60709	SYELPDGQVIT[80]IGNER	239	254	pT249	-0.0642777		0.884515
Actin, cytoplasmic 1	ACTB	P60709	DLYANTVLS[80]GGTTMYPGIADR	292	312	pS300		0.101533
Actin, cytoplasmic 1	ACTB	P60709	DLYANTVLS[80]GGTTM[16]YPGIADR	292	312	pS300
Actin, cytoplasmic 1	ACTB	P60709	DLYANT[80]VLSGGTTM[16]YPGIADR	292	312	pT297		0.150857	-0.183437		0.375429
Actin, cytoplasmic 1	ACTB	P60709	DLYANTVLSGGT[80]TM[16]YPGIADR	292	312	pT303	-0.072015	-0.0695366	0.122044	0.0250945	0.00730368	0.137892
Actin, cytoplasmic 1	ACTB	P60709	DLYANTVLSGGT[80]TMYPGIADR	292	312	pT303	0.428938		0.109696
Actin, cytoplasmic 1	ACTB	P60709	DLYANTVLSGGTT[80]M[16]YPGIADR	292	312	pT304	-0.123271	-0.0511703	0.0791759	0.342414	0.0186702
Actin, cytoplasmic 1	ACTB	P60709	DLYANTVLSGGTT[80]MYPGIADR	292	312	pT304		-0.0299312
Actin, cytoplasmic 1	ACTB	P60709	EITALAPS[80]TM[16]K	316	326	pS323	-0.076953	-0.0886316	-0.120741	0.20882	0.141672	0.135654
Actin, cytoplasmic 1	ACTB	P60709	EITALAPS[80]TMK	316	326	pS323	-0.021017	-0.037616	-0.202382	0.043896	0.17156	0.0533718
Actin, cytoplasmic 1	ACTB	P60709	EIT[80]ALAPSTM[16]K	316	326	pT318	-0.125848	0.223445	0.182123	0.605112	0.417279	0.474547
Actin, cytoplasmic 1	ACTB	P60709	EITALAPST[80]M[16]K	316	326	pT324			-0.33516
Beta-actin-like protein 2	ACTBL2	Q562R1	S[80]YELPDGQVITIGNER	240	255	pS240	0.254345	0.219	0.0323738	0.675104	0.152507	0.148777
Beta-actin-like protein 2	ACTBL2	Q562R1	SYELPDGQVIT[80]IGNER	240	255	pT250	-0.0642777		0.884515
Actin, alpha cardiac muscle 1	ACTC1	P68032	AVFPS[80]IVGRPR	31	41	pS35	0.036003	0.214817	0.0844802	0.0835343	0.0725515	0.0742374
Actin, alpha cardiac muscle 1	ACTC1	P68032	DSYVGDEAQS[80]K	53	63	pS62	1.07565	-0.904922
Actin, alpha cardiac muscle 1	ACTC1	P68032	RGILT[80]LK	64	70	pT68		-0.171087	-0.241436		0.00658136
Actin, alpha cardiac muscle 1	ACTC1	P68032	S[80]YELPDGQVITIGNER	241	256	pS241	0.254345	0.219	0.0323738	0.675104	0.152507	0.148777
Actin, alpha cardiac muscle 1	ACTC1	P68032	SYELPDGQVIT[80]IGNER	241	256	pT251	-0.0642777		0.884515
Actin, alpha cardiac muscle 1	ACTC1	P68032	EITALAPS[80]TM[16]K	318	328	pS325	-0.076953	-0.0886316	-0.120741	0.20882	0.141672	0.135654
Actin, alpha cardiac muscle 1	ACTC1	P68032	EITALAPS[80]TMK	318	328	pS325	-0.021017	-0.037616	-0.202382	0.043896	0.17156	0.0533718
Actin, alpha cardiac muscle 1	ACTC1	P68032	EIT[80]ALAPSTM[16]K	318	328	pT320	-0.125848	0.223445	0.182123	0.605112	0.417279	0.474547
Actin, alpha cardiac muscle 1	ACTC1	P68032	EITALAPST[80]M[16]K	318	328	pT326			-0.33516
Actin, cytoplasmic 2	ACTG1	P63261	AVFPS[80]IVGRPR	29	39	pS33	0.036003	0.214817	0.0844802	0.0835343	0.0725515	0.0742374
Actin, cytoplasmic 2	ACTG1	P63261	DSYVGDEAQS[80]K	51	61	pS60	1.07565	-0.904922
Actin, cytoplasmic 2	ACTG1	P63261	RGILT[80]LK	62	68	pT66		-0.171087	-0.241436		0.00658136
Actin, cytoplasmic 2	ACTG1	P63261	GYS[80]FTTTAER	197	206	pS199	-0.0264211	-0.101731	-0.173436	0.0329674	0.0323716	0.0629616
Actin, cytoplasmic 2	ACTG1	P63261	GYSFTTT[80]AER	197	206	pT203		-0.0500812	0.328101		0.398636
Actin, cytoplasmic 2	ACTG1	P63261	GY[80]SFTTTAER	197	206	pY198		-0.195355	0.29515			0.292074
Actin, cytoplasmic 2	ACTG1	P63261	LC[57]YVALDFEQEMATAAS[80]SSSLEK	216	238	pS232	-0.446588	-0.191436	0.168308
Actin, cytoplasmic 2	ACTG1	P63261	LC[57]YVALDFEQEM[16]ATAAS[80]SSSLEK	216	238	pS232	0.544509	0.303174	0.462261	0.918566
Actin, cytoplasmic 2	ACTG1	P63261	LC[57]YVALDFEQEM[16]ATAASS[80]SSLEK	216	238	pS233	0.213269	-0.0130984	-0.312385	0.356537	0.180933	0.238811
Actin, cytoplasmic 2	ACTG1	P63261	LC[57]YVALDFEQEMATAASS[80]SSLEK	216	238	pS233	0.287182	0.0735165	-0.113622	0.982918	0.442779	0.452932
Actin, cytoplasmic 2	ACTG1	P63261	LC[57]YVALDFEQEM[16]ATAASSS[80]SLEK	216	238	pS234		-0.133767
Actin, cytoplasmic 2	ACTG1	P63261	LC[57]YVALDFEQEMATAASSS[80]SLEK	216	238	pS234	0.280783	-0.08377
Actin, cytoplasmic 2	ACTG1	P63261	LC[57]YVALDFEQEM[16]ATAASSSS[80]LEK	216	238	pS235			-0.112715			0.121569
Actin, cytoplasmic 2	ACTG1	P63261	LC[57]YVALDFEQEMATAASSSS[80]LEK	216	238	pS235	-0.194973		0.520303
Actin, cytoplasmic 2	ACTG1	P63261	S[80]YELPDGQVITIGNER	239	254	pS239	0.254345	0.219	0.0323738	0.675104	0.152507	0.148777
Actin, cytoplasmic 2	ACTG1	P63261	SYELPDGQVIT[80]IGNER	239	254	pT249	-0.0642777		0.884515
Actin, cytoplasmic 2	ACTG1	P63261	DLYANTVLS[80]GGTTMYPGIADR	292	312	pS300		0.101533
Actin, cytoplasmic 2	ACTG1	P63261	DLYANTVLS[80]GGTTM[16]YPGIADR	292	312	pS300
Actin, cytoplasmic 2	ACTG1	P63261	DLYANT[80]VLSGGTTM[16]YPGIADR	292	312	pT297		0.150857	-0.183437		0.375429
Actin, cytoplasmic 2	ACTG1	P63261	DLYANTVLSGGT[80]TM[16]YPGIADR	292	312	pT303	-0.072015	-0.0695366	0.122044	0.0250945	0.00730368	0.137892
Actin, cytoplasmic 2	ACTG1	P63261	DLYANTVLSGGT[80]TMYPGIADR	292	312	pT303	0.428938		0.109696
Actin, cytoplasmic 2	ACTG1	P63261	DLYANTVLSGGTT[80]M[16]YPGIADR	292	312	pT304	-0.123271	-0.0511703	0.0791759	0.342414	0.0186702
Actin, cytoplasmic 2	ACTG1	P63261	DLYANTVLSGGTT[80]MYPGIADR	292	312	pT304		-0.0299312
Actin, cytoplasmic 2	ACTG1	P63261	EITALAPS[80]TM[16]K	316	326	pS323	-0.076953	-0.0886316	-0.120741	0.20882	0.141672	0.135654
Actin, cytoplasmic 2	ACTG1	P63261	EITALAPS[80]TMK	316	326	pS323	-0.021017	-0.037616	-0.202382	0.043896	0.17156	0.0533718
Actin, cytoplasmic 2	ACTG1	P63261	EIT[80]ALAPSTM[16]K	316	326	pT318	-0.125848	0.223445	0.182123	0.605112	0.417279	0.474547
Actin, cytoplasmic 2	ACTG1	P63261	EITALAPST[80]M[16]K	316	326	pT324			-0.33516
Actin, gamma-enteric smooth muscle	ACTG2	P63267	AVFPS[80]IVGRPR	30	40	pS34	0.036003	0.214817	0.0844802	0.0835343	0.0725515	0.0742374
Actin, gamma-enteric smooth muscle	ACTG2	P63267	DSYVGDEAQS[80]K	52	62	pS61	1.07565	-0.904922
Actin, gamma-enteric smooth muscle	ACTG2	P63267	RGILT[80]LK	63	69	pT67		-0.171087	-0.241436		0.00658136
Actin, gamma-enteric smooth muscle	ACTG2	P63267	S[80]YELPDGQVITIGNER	240	255	pS240	0.254345	0.219	0.0323738	0.675104	0.152507	0.148777
Actin, gamma-enteric smooth muscle	ACTG2	P63267	SYELPDGQVIT[80]IGNER	240	255	pT250	-0.0642777		0.884515
Actin, gamma-enteric smooth muscle	ACTG2	P63267	EITALAPS[80]TM[16]K	317	327	pS324	-0.076953	-0.0886316	-0.120741	0.20882	0.141672	0.135654
Actin, gamma-enteric smooth muscle	ACTG2	P63267	EITALAPS[80]TMK	317	327	pS324	-0.021017	-0.037616	-0.202382	0.043896	0.17156	0.0533718
Actin, gamma-enteric smooth muscle	ACTG2	P63267	EIT[80]ALAPSTM[16]K	317	327	pT319	-0.125848	0.223445	0.182123	0.605112	0.417279	0.474547
Actin, gamma-enteric smooth muscle	ACTG2	P63267	EITALAPST[80]M[16]K	317	327	pT325			-0.33516
Actin-like protein 6A	ACTL6A	O96019	EAVREGS[80]PANWK	227	238	pS233	0.0202286
Alpha-actinin-1	ACTN1	P12814	Y[80]LDIPK	215	220	pY215	0.333412	0.0422906	0.298345	0.0124882	0.190395	0.000980503
Alpha-actinin-1	ACTN1	P12814	S[80]IVNYKPK	677	684	pS677	-0.21548	0.104419	0.052528	0.151537	0.0424449	0.055479
Alpha-actinin-3	ACTN3	Q08043	Y[80]LDIPK	229	234	pY229	0.333412	0.0422906	0.298345	0.0124882	0.190395	0.000980503
Alpha-actinin-4	ACTN4	O43707	Y[80]LDIPK	234	239	pY234	0.333412	0.0422906	0.298345	0.0124882	0.190395	0.000980503
Alpha-actinin-4	ACTN4	O43707	S[80]IVDYKPNLDLLEQQHQLIQEALIFDNK	696	723	pS696		0.122505	0.224632		0.193033
Actin-related protein 10	ACTR10	Q9NZ32	PLYEGLGS[80]GGEK	2	13	pS9		-1.79893	-1.39534
Actin-related protein 10	ACTR10	Q9NZ32	RAFS[80]TEK	411	417	pS414
Actin-related protein 2	ACTR2	P61160	ILLTEPPM[16]NPT[80]K	107	118	pT117		0.268593	0.0973273
Actin-related protein 8	ACTR8	Q9H981	RIPVS[80]PEQAR	128	137	pS132	0.172044	-0.0640829	-0.0907154	0.101723	0.0533741	0.277158
Actin-related protein 8	ACTR8	Q9H981	IPVS[80]PEQAR	129	137	pS132	-0.692356
Actin-related protein 8	ACTR8	Q9H981	S[80]QGDPEDPHDEHYLLATQSK	412	431	pS412	2.46309		1.76546	0.316676		0.404571
Activin receptor type-1B	ACVR1B	P36896	LDM[16]EDPS[80]C[57]EM[16]C[57]LSK	162	175	pS168	-0.0604676	0.201143	-0.0126968	0.320586	0.425484	0.313527
Activin receptor type-1B	ACVR1B	P36896	LDMEDPS[80]C[57]EM[16]C[57]LSK	162	175	pS168	0.0184041	0.792695	-0.377491	0.50522
Adenosine deaminase domain-containing protein 2	ADAD2	Q8NCV1	KAS[80]FLR	520	525	pS522	0.723382	-0.333827			0.0475597
Adenosine deaminase-like protein	ADAL	Q6DHV7	IGHGTFLNSGEGGS[80]LDLVDFVR	230	251	pS243
Disintegrin and metalloproteinase domain-containing protein 12	ADAM12	O43184	KPPDS[80]Y[80]PPK	778	786	pS782 pY783
Disintegrin and metalloproteinase domain-containing protein 17	ADAM17	P78536	DPFPNSSTAAKS[80]FEDLTDHPVTR	780	802	pS791	0.276718	-0.0785766	-0.29414	0.729767	0.667034	0.342553
Disintegrin and metalloproteinase domain-containing protein 17	ADAM17	P78536	S[80]FEDLTDHPVTR	791	802	pS791	0.101659	-0.211885	-0.234758	0.260297	0.259077	0.0225049
Disintegrin and metalloproteinase domain-containing protein 22	ADAM22	Q9P0K1	SNS[80]TETLSPAK	855	865	pS857	-0.389557	0.162574	0.0824638		0.312306	0.310711
Disintegrin and metalloproteinase domain-containing protein 9	ADAM9	Q13443	HVS[80]PVTPPR	756	764	pS758	0.0292247	0.095185	0.0370445	0.593116	0.382482	0.390198
Disintegrin and metalloproteinase domain-containing protein 9	ADAM9	Q13443	EVPIY[80]ANR	765	772	pY769			-0.183437
Disintegrin and metalloproteinase domain-containing protein 9	ADAM9	Q13443	FAVPTY[80]AAK	773	781	pY778	0.484912	-0.0173035	-0.233942		0.13233	0.12433
A disintegrin and metalloproteinase with thrombospondin motifs 4	ADAMTS4	O75173	LAS[80]PLPR	51	57	pS53	1.31045	-1.86033	-0.533429
Double-stranded RNA-specific adenosine deaminase	ADAR	P55265	TAESQT[80]PTPSATSFFSGK	596	613	pT601	0.718974	-0.143256	0.0724807	0.784402	0.00493356	0.0250752
Double-stranded RNA-specific adenosine deaminase	ADAR	P55265	TAESQTPTPSATSFFSGKS[80]PVTTLLEC[57]MHK	596	625	pS614	-0.0432323
Double-stranded RNA-specific adenosine deaminase	ADAR	P55265	TMLLLS[80]RSPEAQPK	818	831	pS823	-0.648216
Double-stranded RNA-specific adenosine deaminase	ADAR	P55265	TMLLLSRS[80]PEAQPK	818	831	pS825	-0.417464	0.0554716	-0.755412	0.160365	0.301399	0.277168
Double-stranded RNA-specific adenosine deaminase	ADAR	P55265	TM[16]LLLSRS[80]PEAQPK	818	831	pS825	-0.453904	0.274101	-0.62727	0.199597	0.0769587
Uncharacterized aarF domain-containing protein kinase 5	ADCK5	Q3MIX3	FSS[80]PTPLWR	40	48	pS42			0.519004
Adenylate cyclase type 3	ADCY3	O60266	SSS[80]PALIETK	523	532	pS525	-0.754945	-1.107	-1.69633	0.355501	0.541475	0.170972
Adenylate cyclase type 3	ADCY3	O60266	VVDAS[80]EDEHELNQLLNEALLER	576	597	pS580	0.173535	-1.40285	-1.00446	0.423357	0.299785	0.440087
Adenylate cyclase type 6	ADCY6	O43306	DAEPPS[80]PTPAGPPR	49	62	pS54	-0.270057	0.287714	-0.0262467	0.0818291	0.432286	0.056161
Adenylate cyclase type 6	ADCY6	O43306	DAEPPSPT[80]PAGPPR	49	62	pT56		0.191015
Adenylate cyclase type 6	ADCY6	O43306	TRANS[80]M[16]EGLMPR	572	583	pS576		-0.184876	0.588825
Adenylate cyclase type 6	ADCY6	O43306	TRANS[80]MEGLMPR	572	583	pS576	-0.379804		0.142743
Adenylate cyclase type 6	ADCY6	O43306	ANS[80]M[16]EGLM[16]PR	574	583	pS576	-0.195469	0.03216	0.124157	0.0852772	0.406102	0.117262
Adenylate cyclase type 6	ADCY6	O43306	ANS[80]MEGLM[16]PR	574	583	pS576	-0.143823	0.18477	0.37068	0.170058	0.161358	0.686088
Adenylate cyclase type 6	ADCY6	O43306	ANS[80]M[16]EGLMPR	574	583	pS576	-0.151293	-0.335008	0.153243	0.141906	0.867096	0.0665667
Adenylate cyclase type 6	ADCY6	O43306	ANS[80]MEGLMPR	574	583	pS576	-0.0354484	0.325765	-0.000934282
Adenylate cyclase type 9	ADCY9	O60503	GQGTASS[80]GNVSDLAQTVK	605	622	pS611	0.0854853
Adenylate cyclase type 9	ADCY9	O60503	LTNS[80]QTSLC[57]EILQEK	685	699	pS688	-0.268927	-0.558888	-0.432348			0.373341
Alpha-adducin	ADD1	P35611	AAVVTS[80]PPPTTAPHK	7	21	pS12	0.304865	0.032965	-0.224221	0.456827	0.500127	0.583589
Alpha-adducin	ADD1	P35611	S[80]RSPGSPVGEGTGSPPK	353	369	pS353	-0.824267		-0.284382
Alpha-adducin	ADD1	P35611	S[80]RSPGS[80]PVGEGTGSPPK	353	369	pS353 pS358	-0.37703	0.137009	0.0245403		0.692517
Alpha-adducin	ADD1	P35611	SRS[80]PGSPVGEGTGSPPK	353	369	pS355	-0.659026	0.45177	0.184737	0.635408	0.0397536
Alpha-adducin	ADD1	P35611	SRS[80]PGS[80]PVGEGTGSPPK	353	369	pS355 pS358	0.389328		-0.22444
Alpha-adducin	ADD1	P35611	SRSPGS[80]PVGEGTGSPPK	353	369	pS358	0.267104	0.0885578	0.16219	0.17088	0.108912	0.250861
Alpha-adducin	ADD1	P35611	SPGS[80]PVGEGTGSPPK	355	369	pS358	0.270437	0.103683	0.173034	0.0302562	0.0106455	0.13486
Alpha-adducin	ADD1	P35611	S[80]PGSPVGEGTGSPPKWQIGEQEFEALM[16]R	355	382	pS355	0.663285	0.164716
Alpha-adducin	ADD1	P35611	S[80]PGSPVGEGTGSPPKWQIGEQEFEALMR	355	382	pS355	0.164949
Alpha-adducin	ADD1	P35611	SPGS[80]PVGEGTGSPPKWQIGEQEFEALMR	355	382	pS358	0.433687	0.171104	0.215218		0.458745	0.339464
Alpha-adducin	ADD1	P35611	SPGS[80]PVGEGTGSPPKWQIGEQEFEALM[16]R	355	382	pS358		0.456926	-0.0496158			0.361651
Alpha-adducin	ADD1	P35611	SPGS[80]PVGEGTGS[80]PPKWQIGEQEFEALM[16]R	355	382	pS358 pS366		0.95358
Alpha-adducin	ADD1	P35611	SPGS[80]PVGEGT[80]GSPPKWQIGEQEFEALMR	355	382	pS358 pT364			-0.236629
Alpha-adducin	ADD1	P35611	SPGSPVGEGTGS[80]PPKWQIGEQEFEALM[16]R	355	382	pS366			-0.337969
Alpha-adducin	ADD1	P35611	SPGSPVGEGT[80]GSPPKWQIGEQEFEALM[16]R	355	382	pT364		-1.10096	-0.0659585
Alpha-adducin	ADD1	P35611	KYSDVEVPASVTGYSFASDGDSGTC[57]S[80]PLR	406	434	pS431	-0.0253126	-0.185015	-0.207954	0.0933315	0.0906654	0.018529
Alpha-adducin	ADD1	P35611	KYSDVEVPASVTGYSFASDGDSGT[80]C[57]SPLR	406	434	pT429		0.732086	0.347592		0.381062	0.621714
Alpha-adducin	ADD1	P35611	YSDVEVPASVTGYSFASDGDS[80]GTC[57]SPLR	407	434	pS427	-0.305302	0.525887	0.0552681	0.2323	0.00270293	0.441474
Alpha-adducin	ADD1	P35611	YSDVEVPASVTGYSFASDGDS[80]GT[80]C[57]SPLR	407	434	pS427 pT429	0.297052
Alpha-adducin	ADD1	P35611	YSDVEVPASVTGYSFASDGDSGTC[57]S[80]PLR	407	434	pS431	-0.0397033	-0.164009	-0.228392	0.045829	0.114574	0.0275269
Alpha-adducin	ADD1	P35611	YSDVEVPASVTGYSFASDGDSGT[80]C[57]S[80]PLR	407	434	pT429 pS431			0.63363
Alpha-adducin	ADD1	P35611	YSDVEVPASVTGYSFASDGDSGTC[57]S[80]PLRHSFQK	407	439	pS431		1.45764	0.157586			0.11047
Alpha-adducin	ADD1	P35611	YSDVEVPASVTGYSFASDGDSGTC[57]SPLRHS[80]FQK	407	439	pS436	-0.259595	0.113293	0.155155	0.0600275		0.135175
Alpha-adducin	ADD1	P35611	YSDVEVPASVTGYSFASDGDSGT[80]C[57]SPLRHSFQK	407	439	pT429	-0.0533259	0.311106
Alpha-adducin	ADD1	P35611	WLNSGRGDEASEEGQNGSS[80]PK	447	467	pS465	-0.224766	0.179749	0.183617	0.415247	0.307899	0.401296
Alpha-adducin	ADD1	P35611	EDGHRTSTS[80]AVPNLFVPLNTNPK	475	497	pS483	-0.287122	0.255913	0.337034	0.0546208	0.0578206	0.394967
Alpha-adducin	ADD1	P35611	EDGHRTST[80]SAVPNLFVPLNTNPK	475	497	pT482	-0.293567
Alpha-adducin	ADD1	P35611	TS[80]TSAVPNLFVPLNTNPK	480	497	pS481			-0.162517
Alpha-adducin	ADD1	P35611	T[80]STSAVPNLFVPLNTNPK	480	497	pT480			0.551759
Alpha-adducin	ADD1	P35611	TST[80]SAVPNLFVPLNTNPK	480	497	pT482	-0.307848			0.249171
Alpha-adducin	ADD1	P35611	S[80]LVQGELVTASK	532	543	pS532		-0.127135
Alpha-adducin	ADD1	P35611	EEEAHRPPS[80]PTEAPTEASPEPAPDPAPVAEEAAPSAVEEGAAADPGSDGS[80]PGK	661	713	pS669 pS710		0.328403
Alpha-adducin	ADD1	P35611	EEEAHRPPSPT[80]EAPTEASPEPAPDPAPVAEEAAPSAVEEGAAADPGSDGSPGK	661	713	pT671		1.18191	0.816119			0.588026
Alpha-adducin	ADD1	P35611	FRTPS[80]FLK	722	729	pS726	-0.337474	-0.170173	-0.279539	0.294782	0.135018	0.00684972
Alpha-adducin	ADD1	P35611	TPS[80]FLK	724	729	pS726	-0.51658	-0.124409	-0.237697	0.120099	0.249286	0.106322
Alpha-adducin	ADD1	P35611	TPS[80]FLKK	724	730	pS726	-0.517141	-0.152214	-0.275564	0.130788	0.226076	0.0645301
Beta-adducin	ADD2	P35612	FRTPS[80]FLK	709	716	pS713	-0.337474	-0.170173	-0.279539	0.294782	0.135018	0.00684972
Beta-adducin	ADD2	P35612	TPS[80]FLK	711	716	pS713	-0.51658	-0.124409	-0.237697	0.120099	0.249286	0.106322
Beta-adducin	ADD2	P35612	TPS[80]FLKK	711	717	pS713	-0.517141	-0.152214	-0.275564	0.130788	0.226076	0.0645301
Gamma-adducin	ADD3	Q9UEY8	NM[16]S[80]PDLR	40	46	pS42	-0.375177	-0.135978	-0.411593	0.00520369	0.0213812	0.172559
Gamma-adducin	ADD3	Q9UEY8	NMS[80]PDLR	40	46	pS42	-0.394059	-0.110875	-0.339376	0.0215005
Gamma-adducin	ADD3	Q9UEY8	NM[16]S[80]PDLRQDFNMM[16]EQR	40	55	pS42	-0.308467
Gamma-adducin	ADD3	Q9UEY8	NM[16]S[80]PDLRQDFNMMEQR	40	55	pS42	-0.724827
Gamma-adducin	ADD3	Q9UEY8	HKS[80]DVEIPATVTAFSFEDDTVPLSPLK	400	426	pS402	0.409079	0.106241	0.318183	0.265903	0.327278	0.507048
Gamma-adducin	ADD3	Q9UEY8	HKS[80]DVEIPATVTAFSFEDDTVPLS[80]PLK	400	426	pS402 pS423	0.18948
Gamma-adducin	ADD3	Q9UEY8	HKSDVEIPATVTAFSFEDDTVPLS[80]PLK	400	426	pS423	0.0624281	-0.793426	-1.13377		0.171159
Gamma-adducin	ADD3	Q9UEY8	SDVEIPATVTAFSFEDDTVPLS[80]PLK	402	426	pS423	0.13522	-0.623583	-1.01573	0.304345	0.373621	0.532713
Gamma-adducin	ADD3	Q9UEY8	WLNS[80]PNTYMK	439	448	pS442		-0.781009
Gamma-adducin	ADD3	Q9UEY8	WLNS[80]PNTYM[16]K	439	448	pS442		-0.33196
Gamma-adducin	ADD3	Q9UEY8	QQGLEDAEQELLS[80]DDASSVSQIQSQTQSPQNVPEKLEENHELFSK	573	617	pS585		0.654389	0.626203
Gamma-adducin	ADD3	Q9UEY8	QQGLEDAEQELLSDDAS[80]SVSQIQSQTQSPQNVPEKLEENHELFSK	573	617	pS589			0.755931
Gamma-adducin	ADD3	Q9UEY8	QQGLEDAEQELLSDDASS[80]VSQIQSQTQSPQNVPEKLEENHELFSK	573	617	pS590	-0.746148	0.536558
Gamma-adducin	ADD3	Q9UEY8	S[80]FISM[16]EVPVM[16]VVNGK	618	632	pS618		-0.737149
Gamma-adducin	ADD3	Q9UEY8	LS[80]TSTTIENIEITIK	649	663	pS650	0.157576	0.24062	0.397337	0.266952	0.0974428	0.0830555
Gamma-adducin	ADD3	Q9UEY8	LSTS[80]TTIENIEITIK	649	663	pS652		0.19466	0.442214		0.00658245
Gamma-adducin	ADD3	Q9UEY8	LST[80]STTIENIEITIK	649	663	pT651	-0.122335		0.757248
Gamma-adducin	ADD3	Q9UEY8	LSTST[80]TIENIEITIK	649	663	pT653		0.107959
Gamma-adducin	ADD3	Q9UEY8	SPEKIEEVLS[80]PEGS[80]PSK	664	680	pS673 pS677	0.924925		-0.778621
Gamma-adducin	ADD3	Q9UEY8	SPEKIEEVLS[80]PEGSPS[80]K	664	680	pS673 pS679		-1.12947	0.094886
Gamma-adducin	ADD3	Q9UEY8	SPEKIEEVLSPEGS[80]PSK	664	680	pS677	0.0871972	-0.997393	-0.640345	0.160922	0.0403568
Gamma-adducin	ADD3	Q9UEY8	SPEKIEEVLSPEGSPS[80]K	664	680	pS679	-0.922707
Gamma-adducin	ADD3	Q9UEY8	IEEVLS[80]PEGS[80]PSK	668	680	pS673 pS677	0.872863		-0.621417
Gamma-adducin	ADD3	Q9UEY8	IEEVLSPEGS[80]PSK	668	680	pS677	-0.359463	0.0415255	-0.65779	0.544326	1.52685
Gamma-adducin	ADD3	Q9UEY8	IEEVLSPEGSPS[80]K	668	680	pS679	0.101053	-0.727368	-0.865881
Gamma-adducin	ADD3	Q9UEY8	IEEVLS[80]PEGS[80]PSKS[80]PSK	668	684	pS673 pS677 pS681	0.320554	-1.05011		0.654664
Gamma-adducin	ADD3	Q9UEY8	IEEVLSPEGS[80]PS[80]KSPSK	668	684	pS677 pS679		-1.27398
Gamma-adducin	ADD3	Q9UEY8	IEEVLSPEGS[80]PSKS[80]PSK	668	684	pS677 pS681	-0.0333781	-1.29655	-1.69491	0.173159	0.0320913	0.496826
Gamma-adducin	ADD3	Q9UEY8	IEEVLSPEGS[80]PSKSPS[80]K	668	684	pS677 pS683	-0.119584	-1.12947	-2.10218
Gamma-adducin	ADD3	Q9UEY8	IEEVLSPEGSPSKS[80]PSK	668	684	pS681	-0.101637	0.15022	0.171307	0.215051	0.160632	0.307633
Gamma-adducin	ADD3	Q9UEY8	IEEVLSPEGSPSKSPS[80]K	668	684	pS683		0.215135	-0.050148		0.0688287
Gamma-adducin	ADD3	Q9UEY8	FRTPS[80]FLK	689	696	pS693	-0.337474	-0.170173	-0.279539	0.294782	0.135018	0.00684972
Gamma-adducin	ADD3	Q9UEY8	TPS[80]FLK	691	696	pS693	-0.51658	-0.124409	-0.237697	0.120099	0.249286	0.106322
Gamma-adducin	ADD3	Q9UEY8	TPS[80]FLKK	691	697	pS693	-0.517141	-0.152214	-0.275564	0.130788	0.226076	0.0645301
Alcohol dehydrogenase 4	ADH4	P08319	SVDS[80]IPK	330	336	pS333	0.0168921
Alcohol dehydrogenase class-3	ADH5	P11766	VDEFVTHNLS[80]FDEINK	342	357	pS351	-0.41846	0.114858	-0.106298	0.0750466	0.0232249	0.128839
Activity-dependent neuroprotector homeobox protein	ADNP	Q9H2P0	NVHS[80]EDFENR	95	104	pS98	-3.69045	0.132789	-3.56871	0.518281	0.380077	0.505176
Activity-dependent neuroprotector homeobox protein	ADNP	Q9H2P0	LNQS[80]PSLAPVK	706	716	pS709	-0.365994	-0.0925173	-0.530213	0.294498	0.534697
Activity-dependent neuroprotector homeobox protein	ADNP	Q9H2P0	LNQS[80]PSLAPVKR	706	717	pS709	-0.27452	0.275877	-0.247856
Activity-dependent neuroprotector homeobox protein	ADNP	Q9H2P0	KLDDDSDS[80]PSFFEEKPEEPVVLALDPK	731	757	pS738
Activity-dependent neuroprotector homeobox protein	ADNP	Q9H2P0	LDDDS[80]DSPSFFEEKPEEPVVLALDPK	732	757	pS736		0.170013	1.09593		0.128977
Activity-dependent neuroprotector homeobox protein	ADNP	Q9H2P0	LDDDSDS[80]PSFFEEKPEEPVVLALDPK	732	757	pS738		0.538938	0.888974			0.366403
Activity-dependent neuroprotector homeobox protein	ADNP	Q9H2P0	VIPEDAS[80]ESEEK	915	926	pS921	-1.52427	1.04522	-1.0834
Activity-dependent neuroprotector homeobox protein	ADNP	Q9H2P0	VIPEDAS[80]ESEEKLDQK	915	930	pS921		0.653141	0.529564
Activity-dependent neuroprotector homeobox protein	ADNP	Q9H2P0	LMHNAS[80]DS[80]EVDQDDVVEWK	948	966	pS953 pS955	0.784606	0.374552	0.702396	0.0147993		0.0494556
Activity-dependent neuroprotector homeobox protein	ADNP	Q9H2P0	LM[16]HNASDS[80]EVDQDDVVEWK	948	966	pS955		0.388696
Alpha-2A adrenergic receptor	ADRA2A	P08913	DTDALDLEES[80]S[80]SS[80]DHAERPPGPR	287	309	pS296 pS297 pS299	-0.155232		0.0283148			0.245978
Alpha-2A adrenergic receptor	ADRA2A	P08913	DTDALDLEES[80]SS[80]S[80]DHAERPPGPR	287	309	pS296 pS298 pS299		0.2857
Alpha-2A adrenergic receptor	ADRA2A	P08913	DTDALDLEES[80]SSS[80]DHAERPPGPR	287	309	pS296 pS299	-0.564734		-0.670931			0.981863
Alpha-2A adrenergic receptor	ADRA2A	P08913	DTDALDLEESS[80]SSDHAERPPGPR	287	309	pS297		0.703423
Alpha-2A adrenergic receptor	ADRA2A	P08913	DTDALDLEESS[80]S[80]S[80]DHAERPPGPR	287	309	pS297 pS298 pS299	-1.1462
Alpha-2A adrenergic receptor	ADRA2A	P08913	DTDALDLEESSS[80]S[80]DHAERPPGPR	287	309	pS298 pS299			0.132388
Alpha-2A adrenergic receptor	ADRA2A	P08913	DTDALDLEESSSS[80]DHAERPPGPR	287	309	pS299	-0.803077	0.0647968	-0.100261	0.343754	0.406407	0.306683
Alpha-2A adrenergic receptor	ADRA2A	P08913	ASQVKPGDS[80]LPR	323	334	pS331	-0.904853	0.259756	0.631359	0.330486	0.310134	0.788123
Alpha-2C adrenergic receptor	ADRA2C	P18825	S[80]VEFFLSR	352	359	pS352	-0.307282	-0.105007	-0.231548	0.120439	0.127771	0.091133
Beta-adrenergic receptor kinase 1	ADRBK1	P25098	NKPRS[80]PVVELSK	666	677	pS670	-0.157012	-0.06869	-0.217879	0.127988	0.175956	0.113763
Beta-adrenergic receptor kinase 1	ADRBK1	P25098	VPLVQRGS[80]ANGL	678	689	pS685	-0.112766	-0.0206613	0.285854	0.517853	0.38002	0.507252
Proteasomal ubiquitin receptor ADRM1	ADRM1	Q16186	S[80]QSAAVTPSSTTSSTR	211	226	pS211	-0.170441	0.0361766	0.267262	0.500387	0.476388	0.791336
Adenylosuccinate synthetase isozyme 2	ADSS	P30520	SRES[80]MIQLF	448	456	pS451	0.216588	-0.346804	-0.33516
Adenylosuccinate synthetase isozyme 2	ADSS	P30520	SRES[80]M[16]IQLF	448	456	pS451	-0.121174	-0.146745
Adenylosuccinate synthetase isozyme 1	ADSSL1	Q8N142	SRES[80]MIQLF	449	457	pS452	0.216588	-0.346804	-0.33516
Adenylosuccinate synthetase isozyme 1	ADSSL1	Q8N142	SRES[80]M[16]IQLF	449	457	pS452	-0.121174	-0.146745
Zinc finger protein AEBP2	AEBP2	Q6ZN18	LSPLPPGS[80]PGSAAR	17	30	pS24	0.840562	0.27728	0.517271	0.785602	1.11417	0.78871
Zinc finger protein AEBP2	AEBP2	Q6ZN18	LSPLPPGSPGS[80]AAR	17	30	pS27
Zinc finger protein AEBP2	AEBP2	Q6ZN18	S[80]LSPGAASSSSGDGDGKEGLEEPK	139	162	pS139	-0.206027	-0.414267
Zinc finger protein AEBP2	AEBP2	Q6ZN18	SLS[80]PGAASSSSGDGDGKEGLEEPK	139	162	pS141			-0.307622			0.217194
Zinc finger protein AEBP2	AEBP2	Q6ZN18	GPRGSQGGGGGGSSS[80]SSVVSSGGDEGYGTGGGGSSATSGGR	163	203	pS177
Zinc finger protein AEBP2	AEBP2	Q6ZN18	RGS[80]LEMSSDGEPLSR	204	218	pS206	0.479168	-0.478108	0.107464	0.219823	0.511189	0.10507
Zinc finger protein AEBP2	AEBP2	Q6ZN18	RGS[80]LEM[16]SSDGEPLSR	204	218	pS206	0.42073	-0.350513	-0.0207487	0.064918	0.0196925	0.0213743
Zinc finger protein AEBP2	AEBP2	Q6ZN18	RGS[80]LEMSS[80]DGEPLSR	204	218	pS206 pS211	0.727607		0.0794719	0.160758
Zinc finger protein AEBP2	AEBP2	Q6ZN18	S[80]LPRPHDFFDAQTLDAIR	390	407	pS390	0.433916	-1.17877	-1.40964	0.383965	0.591894	1.00004
Actin filament-associated protein 1	AFAP1	Q8N556	EAYSGC[57]SGPVDSEC[57]PPPPSS[80]PVHK	246	269	pS265	1.23634			0.941269
Actin filament-associated protein 1	AFAP1	Q8N556	EAYSGC[57]SGPVDSEC[57]PPPPSS[80]PVHKAELEK	246	274	pS265	0.969132	-0.676104	-0.627163	0.448798	0.430016	0.324995
Actin filament-associated protein 1	AFAP1	Q8N556	KLS[80]SERPSSDGEGVVENGITTC[57]NGK	275	299	pS277	-0.47635			0.094876
Actin filament-associated protein 1	AFAP1	Q8N556	KLS[80]S[80]ERPS[80]SDGEGVVENGITTC[57]NGK	275	299	pS277 pS278 pS282		-0.160214
Actin filament-associated protein 1	AFAP1	Q8N556	KLS[80]S[80]ERPS[80]S[80]DGEGVVENGITTC[57]NGK	275	299	pS277 pS278 pS282 pS283	-0.0706518	-0.0834788	-0.0209107	0.302343	0.36826	0.562903
Actin filament-associated protein 1	AFAP1	Q8N556	KLS[80]SERPS[80]SDGEGVVENGITTC[57]NGK	275	299	pS277 pS282		0.290416
Actin filament-associated protein 1	AFAP1	Q8N556	KLS[80]SERPSS[80]DGEGVVENGITTC[57]NGK	275	299	pS277 pS283	-0.0856347	-0.194038	0.476999		0.255324
Actin filament-associated protein 1	AFAP1	Q8N556	KLSS[80]ERPSSDGEGVVENGITTC[57]NGK	275	299	pS278	-0.642793	0.191015	-0.329557
Actin filament-associated protein 1	AFAP1	Q8N556	KLSS[80]ERPS[80]SDGEGVVENGITTC[57]NGK	275	299	pS278 pS282	-0.167615			0.0755031
Actin filament-associated protein 1	AFAP1	Q8N556	KLSS[80]ERPS[80]S[80]DGEGVVENGITTC[57]NGK	275	299	pS278 pS282 pS283	-0.0271278	-0.240936	0.0515331	0.0525379
Actin filament-associated protein 1	AFAP1	Q8N556	KLSS[80]ERPSS[80]DGEGVVENGITTC[57]NGK	275	299	pS278 pS283	-0.491331	-0.0139896	-0.0659585
Actin filament-associated protein 1	AFAP1	Q8N556	KLSSERPS[80]SDGEGVVENGITTC[57]NGK	275	299	pS282	-0.466082	0.0747457	-0.322119	0.145445	0.264655	0.322547
Actin filament-associated protein 1	AFAP1	Q8N556	KLSSERPS[80]S[80]DGEGVVENGITTC[57]NGK	275	299	pS282 pS283			-0.0143548
Actin filament-associated protein 1	AFAP1	Q8N556	KLSSERPSS[80]DGEGVVENGITTC[57]NGK	275	299	pS283	-0.267642	0.312842	-0.327844			0.218464
Actin filament-associated protein 1	AFAP1	Q8N556	LSS[80]ERPSSDGEGVVENGITTC[57]NGK	276	299	pS278			-0.476598
Actin filament-associated protein 1	AFAP1	Q8N556	LSSERPS[80]SDGEGVVENGITTC[57]NGK	276	299	pS282			-0.435358
Actin filament-associated protein 1	AFAP1	Q8N556	LSSERPSS[80]DGEGVVENGITTC[57]NGK	276	299	pS283	-0.506027	-0.38265	-0.82495		0.050694
Actin filament-associated protein 1	AFAP1	Q8N556	KKPS[80]T[80]DEQTSSAEEDVPTC[57]GYLNVLSNSR	333	361	pS336 pT337	-0.41068	0.103238			0.422274
Actin filament-associated protein 1	AFAP1	Q8N556	KKPS[80]T[80]DEQT[80]SSAEEDVPTC[57]GYLNVLSNSR	333	361	pS336 pT337 pT341	-0.194991
Actin filament-associated protein 1	AFAP1	Q8N556	KKPS[80]T[80]DEQT[80]S[80]S[80]AEEDVPTC[57]GYLNVLSNSR	333	361	pS336 pT337 pT341 pS342 pS343	0.0940713	0.20972	-0.110627		0.104991	0.0584145
Actin filament-associated protein 1	AFAP1	Q8N556	KKPSTDEQTS[80]SAEEDVPTC[57]GYLNVLSNSR	333	361	pS342		0.16121
Actin filament-associated protein 1	AFAP1	Q8N556	KKPSTDEQTS[80]S[80]AEEDVPTC[57]GYLNVLSNSR	333	361	pS342 pS343	-0.285223	0.0105561	-0.127205	0.0573065	0.0291154	0.0802092
Actin filament-associated protein 1	AFAP1	Q8N556	KKPSTDEQTSS[80]AEEDVPTC[57]GYLNVLSNSR	333	361	pS343	-0.374355	1.44562	-0.218845
Actin filament-associated protein 1	AFAP1	Q8N556	KKPST[80]DEQT[80]SSAEEDVPTC[57]GYLNVLSNSR	333	361	pT337 pT341			-0.164611
Actin filament-associated protein 1	AFAP1	Q8N556	KKPST[80]DEQT[80]S[80]SAEEDVPTC[57]GYLNVLSNSR	333	361	pT337 pT341 pS342	-0.883801	0.109028
Actin filament-associated protein 1	AFAP1	Q8N556	KKPST[80]DEQT[80]S[80]S[80]AEEDVPTC[57]GYLNVLSNSR	333	361	pT337 pT341 pS342 pS343		0.549946	0.114288		0.772457	0.248141
Actin filament-associated protein 1	AFAP1	Q8N556	KKPSTDEQT[80]S[80]SAEEDVPTC[57]GYLNVLSNSR	333	361	pT341 pS342	-0.6213	-0.175271	0.0222553
Actin filament-associated protein 1	AFAP1	Q8N556	KKPSTDEQT[80]S[80]S[80]AEEDVPTC[57]GYLNVLSNSR	333	361	pT341 pS342 pS343	-0.383372	-0.402843	0.0450781
Actin filament-associated protein 1	AFAP1	Q8N556	SGTS[80]SPQS[80]PVFR	661	672	pS664 pS668		-0.128393
Actin filament-associated protein 1	AFAP1	Q8N556	SGTSSPQS[80]PVFR	661	672	pS668	-0.54372	0.161545	-0.201495	0.0252592	0.249192	0.311729
Actin filament-associated protein 1	AFAP1	Q8N556	TLENS[80]PIS[80]SC[57]DTSDTEGPVPVNSAAVLK	675	702	pS679 pS682	-0.135376			0.227419
Actin filament-associated protein 1	AFAP1	Q8N556	TLENSPIS[80]S[80]C[57]DTSDTEGPVPVNSAAVLK	675	702	pS682 pS683	-0.186465
Actin filament-associated protein 1	AFAP1	Q8N556	TLENSPISS[80]C[57]DT[80]SDTEGPVPVNSAAVLK	675	702	pS683 pT686		0.243087	-0.108296			0.109842
Actin filament-associated protein 1	AFAP1	Q8N556	TLENSPISSC[57]DTS[80]DTEGPVPVNSAAVLK	675	702	pS687	-0.270829	-0.0569837	-0.340938	0.213893	0.124265	0.11242
Actin filament-associated protein 1	AFAP1	Q8N556	TLENSPISSC[57]DT[80]SDTEGPVPVNSAAVLK	675	702	pT686		-0.102195
Actin filament-associated protein 1	AFAP1	Q8N556	TLENSPISSC[57]DT[80]S[80]DTEGPVPVNSAAVLK	675	702	pT686 pS687		-0.125877
Actin filament-associated protein 1	AFAP1	Q8N556	TLENS[80]PISSC[57]DTSDTEGPVPVNSAAVLKK	675	703	pS679	-0.163566	0.0173745
Actin filament-associated protein 1	AFAP1	Q8N556	TLENS[80]PIS[80]SC[57]DTSDTEGPVPVNSAAVLKK	675	703	pS679 pS682	-0.0795499	-0.0279288	-0.0681545	0.13813
Actin filament-associated protein 1	AFAP1	Q8N556	TLENS[80]PIS[80]S[80]C[57]DTSDTEGPVPVNSAAVLKK	675	703	pS679 pS682 pS683	-0.138689
Actin filament-associated protein 1	AFAP1	Q8N556	TLENS[80]PIS[80]S[80]C[57]DT[80]SDTEGPVPVNSAAVLKK	675	703	pS679 pS682 pS683 pT686	-0.473006
Actin filament-associated protein 1	AFAP1	Q8N556	TLENSPIS[80]S[80]C[57]DTSDTEGPVPVNSAAVLKK	675	703	pS682 pS683		-0.094797
Actin filament-associated protein 1	AFAP1	Q8N556	TLENSPIS[80]S[80]C[57]DT[80]SDTEGPVPVNSAAVLKK	675	703	pS682 pS683 pT686			0.227172
Actin filament-associated protein 1	AFAP1	Q8N556	TLENSPIS[80]S[80]C[57]DT[80]S[80]DTEGPVPVNSAAVLKK	675	703	pS682 pS683 pT686 pS687		-0.226042
Actin filament-associated protein 1	AFAP1	Q8N556	TLENSPISS[80]C[57]DTSDTEGPVPVNSAAVLKK	675	703	pS683	-0.221004
Actin filament-associated protein 1	AFAP1	Q8N556	TLENSPISS[80]C[57]DT[80]SDTEGPVPVNSAAVLKK	675	703	pS683 pT686	-0.352297		-0.196919
Actin filament-associated protein 1	AFAP1	Q8N556	TLENSPISS[80]C[57]DT[80]S[80]DTEGPVPVNSAAVLKK	675	703	pS683 pT686 pS687			0.25199
Actin filament-associated protein 1	AFAP1	Q8N556	TLENSPISSC[57]DTS[80]DTEGPVPVNSAAVLKK	675	703	pS687	-0.294935	-0.0572431	-0.356548	0.194005	0.0357892	0.0987851
Actin filament-associated protein 1	AFAP1	Q8N556	TLENSPISSC[57]DT[80]SDTEGPVPVNSAAVLKK	675	703	pT686			-0.522202
AF4/FMR2 family member 1	AFF1	P51825	ADGDHC[57]ASVTDSAPERELSPLIS[80]LPS[80]PVPPLS[80]PIHSNQQTLPR	181	223	pS203 pS206 pS212	-0.242689	0.377328	0.270583	0.483309	0.328098	0.382561
AF4/FMR2 family member 1	AFF1	P51825	ELS[80]PLISLPSPVPPLS[80]PIHSNQQTLPR	197	223	pS199 pS212		-0.164232	0.414103
AF4/FMR2 family member 1	AFF1	P51825	ELSPLIS[80]LPSPVPPLS[80]PIHSNQQTLPR	197	223	pS203 pS212	-0.449239			0.49167
AF4/FMR2 family member 1	AFF1	P51825	ELSPLIS[80]LPSPVPPLSPIHS[80]NQQTLPR	197	223	pS203 pS216		0.414848
AF4/FMR2 family member 1	AFF1	P51825	ELSPLISLPS[80]PVPPLS[80]PIHSNQQTLPR	197	223	pS206 pS212	-0.65639	0.183388	0.071896		0.370848	0.414297
AF4/FMR2 family member 1	AFF1	P51825	ELSPLISLPS[80]PVPPLSPIHS[80]NQQTLPR	197	223	pS206 pS216	-0.0465349		0.441395
AF4/FMR2 family member 1	AFF1	P51825	ELSPLISLPS[80]PVPPLSPIHSNQQT[80]LPR	197	223	pS206 pT220	-0.700784
AF4/FMR2 family member 1	AFF1	P51825	ELSPLISLPSPVPPLS[80]PIHSNQQTLPR	197	223	pS212		0.270504	0.177869
AF4/FMR2 family member 1	AFF1	P51825	ELSPLISLPSPVPPLSPIHSNQQT[80]LPR	197	223	pT220		-0.302616	-0.0462223
AF4/FMR2 family member 1	AFF1	P51825	DNVEDRT[80]PEHFALVPLTESQGPPHSGSGSR	691	720	pT697		0.370994
AF4/FMR2 family member 1	AFF1	P51825	LLS[80]PLRDTPPPQSLM[16]VK	748	764	pS750		0.225901	0.834141
AF4/FMR2 family member 1	AFF1	P51825	LLSPLRDT[80]PPPQSLM[16]VK	748	764	pT755		0.143552
AF4/FMR2 family member 4	AFF4	Q9UHB7	SRSS[80]S[80]PGKPQAVSSLNSSHSR	176	196	pS179 pS180			0.414938
AF4/FMR2 family member 4	AFF4	Q9UHB7	S[80]SSPGKPQAVSSLNSSHSR	178	196	pS178	0.158198			0.0526199
AF4/FMR2 family member 4	AFF4	Q9UHB7	SS[80]SPGKPQAVSSLNSSHSR	178	196	pS179		0.246448	0.17393		0.111476
AF4/FMR2 family member 4	AFF4	Q9UHB7	SSS[80]PGKPQAVSSLNSSHSR	178	196	pS180	-0.0489759	0.079841	0.138456	0.00905538	0.0993398	0.220011
AF4/FMR2 family member 4	AFF4	Q9UHB7	LSSSEDS[80]DGEQDC[57]DK	386	400	pS392
AF4/FMR2 family member 4	AFF4	Q9UHB7	VNPHKVS[80]PASSVDSNIPSSQGYK	481	503	pS487	0.0729215
AF4/FMR2 family member 4	AFF4	Q9UHB7	VSPASSVDS[80]NIPSSQGY[80]KK	486	504	pS494 pY502
AF4/FMR2 family member 4	AFF4	Q9UHB7	TPVKPS[80]SVEEEDSFFR	674	689	pS679			-2.2115
AF4/FMR2 family member 4	AFF4	Q9UHB7	TPVKPSS[80]VEEEDSFFR	674	689	pS680	-0.761205
AF4/FMR2 family member 4	AFF4	Q9UHB7	M[16]FS[80]PM[16]EEK	692	699	pS694	0.329728	0.243335	0.36985	0.104775	0.0868735	0.0063208
AF4/FMR2 family member 4	AFF4	Q9UHB7	MFS[80]PM[16]EEK	692	699	pS694	0.329072	0.277464	0.377051	0.0588398	0.122257	0.00629198
AF4/FMR2 family member 4	AFF4	Q9UHB7	M[16]FS[80]PMEEK	692	699	pS694	0.371148	0.280958	0.378001	0.0182097	0.0372076	0.0791983
AF4/FMR2 family member 4	AFF4	Q9UHB7	MFS[80]PMEEK	692	699	pS694	0.342937	0.281405	0.369119	0.0599837	0.0840728	0.0133838
AF4/FMR2 family member 4	AFF4	Q9UHB7	ELLS[80]PLSEPDDRYPLIVK	700	717	pS703	0.206287	0.184344	0.155771	0.0302282	0.11373	0.23366
AF4/FMR2 family member 4	AFF4	Q9UHB7	ELLS[80]PLS[80]EPDDRYPLIVK	700	717	pS703 pS706	0.277491	0.337689	0.359815	0.0798102	0.152635	0.0990862
AF4/FMR2 family member 4	AFF4	Q9UHB7	ELLSPLS[80]EPDDRYPLIVK	700	717	pS706	0.000826318	0.157151	0.162428	0.154366	0.0804455	0.224245
AF4/FMR2 family member 4	AFF4	Q9UHB7	DLLPS[80]PAGPVPSK	810	822	pS814	-0.0761096	-0.0723387	0.170018	0.356113	0.188992	0.286497
AF4/FMR2 family member 4	AFF4	Q9UHB7	DLLPS[80]PAGPVPSKDPK	810	825	pS814	0.0601691	0.233049	0.247251	0.26757	0.288622	0.336185
AF4/FMR2 family member 4	AFF4	Q9UHB7	TIS[80]QSSSLK	834	842	pS836	1.0576	-0.332258	-0.0404895	0.202566	0.0526669	0.0194271
AF4/FMR2 family member 4	AFF4	Q9UHB7	NSYNNSQAPS[80]PGLGSK	1034	1049	pS1043	0.0102	0.30599	0.201531	0.170267	0.0732696	0.27687
AF4/FMR2 family member 4	AFF4	Q9UHB7	AVGM[16]PS[80]PVSPK	1050	1060	pS1055	0.255241	0.170911	0.211706	0.532747	0.0112382	0.331769
AF4/FMR2 family member 4	AFF4	Q9UHB7	AVGMPS[80]PVSPK	1050	1060	pS1055	0.113389	0.0248225	0.182655	0.841464	0.80515	0.877635
AF4/FMR2 family member 4	AFF4	Q9UHB7	AVGM[16]PS[80]PVS[80]PK	1050	1060	pS1055 pS1058	0.295477	0.00231061	-0.0740592	0.0615461	0.259175	0.204758
AF4/FMR2 family member 4	AFF4	Q9UHB7	AVGMPS[80]PVS[80]PK	1050	1060	pS1055 pS1058	0.302031		0.0722674
AF4/FMR2 family member 4	AFF4	Q9UHB7	AVGM[16]PSPVS[80]PK	1050	1060	pS1058	0.127517	0.0808789	0.1184	0.0920503	0.0276909	0.11173
AF4/FMR2 family member 4	AFF4	Q9UHB7	AVGMPSPVS[80]PK	1050	1060	pS1058	0.191734	0.159396	0.175892	0.0378795		0.1645
Aftiphilin	AFTPH	Q6ULP2	MYS[80]SSPPPLDNGAEDDDDDEFGEFGGFSEVSPSGVGFVDFDTPDYTRPK	8	56	pS10			0.0151782
Aftiphilin	AFTPH	Q6ULP2	MYS[80]S[80]SPPPLDNGAEDDDDDEFGEFGGFSEVSPSGVGFVDFDTPDYTRPK	8	56	pS10 pS11	0.0586473		-0.29366
Aftiphilin	AFTPH	Q6ULP2	M[16]YSS[80]SPPPLDNGAEDDDDDEFGEFGGFSEVSPSGVGFVDFDTPDYTRPK	8	56	pS11	-0.321245	-0.159618	-0.0836453	0.568259	0.0787529	0.50598
Aftiphilin	AFTPH	Q6ULP2	MYSS[80]SPPPLDNGAEDDDDDEFGEFGGFSEVSPSGVGFVDFDTPDYTRPK	8	56	pS11	-0.284416	-0.205976	-0.282793	0.184592
Aftiphilin	AFTPH	Q6ULP2	MYSS[80]S[80]PPPLDNGAEDDDDDEFGEFGGFSEVSPSGVGFVDFDTPDYTRPK	8	56	pS11 pS12			0.64719
Aftiphilin	AFTPH	Q6ULP2	M[16]YSSS[80]PPPLDNGAEDDDDDEFGEFGGFSEVSPSGVGFVDFDTPDYTRPK	8	56	pS12	-0.369977	0.0587819	-0.212417	0.137444	0.102218	0.0280623
Aftiphilin	AFTPH	Q6ULP2	MYSSS[80]PPPLDNGAEDDDDDEFGEFGGFS[80]EVSPSGVGFVDFDTPDYTRPK	8	56	pS12 pS35	0.818852
Aftiphilin	AFTPH	Q6ULP2	M[16]Y[80]SSS[80]PPPLDNGAEDDDDDEFGEFGGFSEVSPSGVGFVDFDTPDYTRPK	8	56	pY9 pS12	1.45846
Aftiphilin	AFTPH	Q6ULP2	MY[80]SSS[80]PPPLDNGAEDDDDDEFGEFGGFSEVSPSGVGFVDFDTPDYTRPK	8	56	pY9 pS12	0.703814
Aftiphilin	AFTPH	Q6ULP2	M[16]Y[80]SSSPPPLDNGAEDDDDDEFGEFGGFSEVS[80]PSGVGFVDFDTPDYTRPK	8	56	pY9 pS38		-0.821142
Aftiphilin	AFTPH	Q6ULP2	QNVGTLESFS[80]PGDFR	142	156	pS151	-0.185251
Aftiphilin	AFTPH	Q6ULP2	KPLSTHSTEYNLDSVPS[80]PAEEFADFATFSK	210	239	pS226	0.411655	-0.0690519	0.307399		0.0403985	0.102734
Aftiphilin	AFTPH	Q6ULP2	SLDNKGDT[80]DGEDQVC[57]VSEISIVTNR	284	308	pT291	-0.176817	-0.0299312	-0.382552	0.094215		0.0451647
Aftiphilin	AFTPH	Q6ULP2	TSDDEVGS[80]PKEESR	375	388	pS382	0.290738	-0.297783
Aftiphilin	AFTPH	Q6ULP2	KFTNFQSPNIDPTEENDLDDSLS[80]VK	389	413	pS411	-0.284045	0.0221974	-0.128708	0.228693	0.425406	0.537939
Aftiphilin	AFTPH	Q6ULP2	FTNFQSPNIDPTEENDLDDSLS[80]VK	390	413	pS411	-0.321068	-0.0225865	-0.174868	0.112735	0.0455145	0.0591072
Arf-GAP with GTPase, ANK repeat and PH domain-containing protein 1	AGAP1	Q9UPQ3	YLTGTYVQEES[80]PEGGR	91	106	pS101	-0.671346	-0.193248	-0.253641	0.384748	0.498796	0.304393
Arf-GAP with GTPase, ANK repeat and PH domain-containing protein 1	AGAP1	Q9UPQ3	ATSAC[57]APIS[80]SPK	413	424	pS421		-0.158927
Arf-GAP with GTPase, ANK repeat and PH domain-containing protein 1	AGAP1	Q9UPQ3	ATSAC[57]APISS[80]PK	413	424	pS422	-0.0543538	-0.0480785	-0.249555	0.325391		0.323278
Arf-GAP with GTPase, ANK repeat and PH domain-containing protein 1	AGAP1	Q9UPQ3	LDPPPS[80]PHANR	516	526	pS521	-0.34629	0.41847	0.225054	0.0428704	0.133706	0.02679
Arf-GAP with GTPase, ANK repeat and PH domain-containing protein 1	AGAP1	Q9UPQ3	LTS[80]QSEAMALQSIR	603	616	pS605
Arf-GAP with GTPase, ANK repeat and PH domain-containing protein 1	AGAP1	Q9UPQ3	LTS[80]QSEAM[16]ALQSIR	603	616	pS605	1.82458			0.158762
Arf-GAP with GTPase, ANK repeat and PH domain-containing protein 1	AGAP1	Q9UPQ3	FVLM[16]AT[80]PNLSR	831	841	pT836	-0.523546	0.199893	0.0663429	0.0627183	0.004012	0.0982953
Arf-GAP with GTPase, ANK repeat and PH domain-containing protein 1	AGAP1	Q9UPQ3	FVLMAT[80]PNLSR	831	841	pT836		0.234737	0.247199
Arf-GAP with GTPase, ANK repeat and PH domain-containing protein 1	AGAP1	Q9UPQ3	NNS[80]SGRVPTII	847	857	pS849	-0.0739923	0.0757775	0.0329314	0.389733	0.301241	0.440767
Arf-GAP with GTPase, ANK repeat and PH domain-containing protein 2	AGAP2	Q99490	LGVLGDARS[80]GK	409	419	pS417	-0.0641597
Arf-GAP with GTPase, ANK repeat and PH domain-containing protein 2	AGAP2	Q99490	ALS[80]TDC[57]TPSGDLSPLSR	806	822	pS808
Arf-GAP with GTPase, ANK repeat and PH domain-containing protein 3	AGAP3	Q96P47	YLTGTYVQEES[80]PEGGR	111	126	pS121	-0.671346	-0.193248	-0.253641	0.384748	0.498796	0.304393
Arf-GAP with GTPase, ANK repeat and PH domain-containing protein 3	AGAP3	Q96P47	IETIAASST[80]PTPIR	316	329	pT324			0.300871			0.442621
Arf-GAP with GTPase, ANK repeat and PH domain-containing protein 3	AGAP3	Q96P47	IETIAAS[80]STPTPIRK	316	330	pS322	-1.16959	-0.112119		0.913905
Arf-GAP with GTPase, ANK repeat and PH domain-containing protein 3	AGAP3	Q96P47	IETIAASST[80]PTPIRK	316	330	pT324	-0.790891	0.204981	0.321461		0.086461	0.2339
Arf-GAP with GTPase, ANK repeat and PH domain-containing protein 3	AGAP3	Q96P47	ATPATAPGTS[80]PR	434	445	pS443	-0.844774	-0.262041	-0.680334	0.601829		0.207498
Arf-GAP with GTPase, ANK repeat and PH domain-containing protein 3	AGAP3	Q96P47	LDPPPS[80]PHSNR	533	543	pS538	-0.236821	-0.145214	-0.127083	0.229763	0.0237883	0.00259072
Arf-GAP domain and FG repeat-containing protein 1	AGFG1	P52594	SLLGDS[80]APTLHLNK	162	175	pS167	-0.820348	0.206934	0.0503007	0.020339	0.167357	0.253422
Arf-GAP domain and FG repeat-containing protein 1	AGFG1	P52594	SLLGDSAPTLHLNKGT[80]PSQS[80]PVVGR	162	186	pT177 pS181	-1.57613	0.159292	0.102705	0.291704	0.359336	0.541351
Arf-GAP domain and FG repeat-containing protein 1	AGFG1	P52594	GTPSQS[80]PVVGR	176	186	pS181	-1.02002	-0.132189	-0.150985	0.228524	0.200517	0.395847
Protein argonaute-2	AGO2	Q9UKV8	SAS[80]FNTDPYVR	385	395	pS387			-0.00182821
Protein argonaute-2	AGO2	Q9UKV8	YHLVDKEHDS[80]AEGSHTSGQSNGR	815	837	pS824	-0.243403	-0.0541787
Protein argonaute-2	AGO2	Q9UKV8	YHLVDKEHDSAEGS[80]HTSGQSNGR	815	837	pS828			-0.124769
Alkyldihydroxyacetonephosphate synthase, peroxisomal	AGPS	O00116	RAAS[80]AATAAPTATPAAQESGTIPK	62	85	pS65	-0.268585	0.0544459	-0.0417114	0.000484326	0.0251864	0.0147127
Alkyldihydroxyacetonephosphate synthase, peroxisomal	AGPS	O00116	RAASAAT[80]AAPTATPAAQESGTIPK	62	85	pT68			-0.103574
Alkyldihydroxyacetonephosphate synthase, peroxisomal	AGPS	O00116	AAS[80]AATAAPTATPAAQESGTIPK	63	85	pS65	-0.327707	0.0144902	-0.0790891	0.101231	0.0770394	0.0384254
Anterior gradient protein 2 homolog	AGR2	O95994	ADITGRYS[80]NR	139	148	pS146	-0.487382	0.180066	0.118514	0.191379	0.135497	0.237768
Cytosolic carboxypeptidase 1	AGTPBP1	Q9UPW5	RLTS[80]PLEYNLPSSLLDFENDLIESSC[57]K	1139	1165	pS1142	0.388578			0.298385
Cytosolic carboxypeptidase 1	AGTPBP1	Q9UPW5	VTS[80]PTTYVLDEDEPR	1166	1180	pS1168	1.11196	-0.1864	0.153071	0.134201	0.0479246
Protein ELYS	AHCTF1	Q8WYP5	S[80]PLYLVSR	1142	1149	pS1142	-0.238808	0.406837	-0.026675	0.885193	0.347368	0.625715
Protein ELYS	AHCTF1	Q8WYP5	SLPSSSQLKGS[80]PQAISR	1150	1166	pS1160	0.113825	0.467943	0.192322	0.0470217	0.162453	0.293474
Protein ELYS	AHCTF1	Q8WYP5	STPLAS[80]PSPSPGR	1209	1221	pS1214	0.815901
Protein ELYS	AHCTF1	Q8WYP5	STPLASPS[80]PSPGR	1209	1221	pS1216
Protein ELYS	AHCTF1	Q8WYP5	STPLAS[80]PS[80]PSPGRSPQR	1209	1225	pS1214 pS1216		0.362386
Protein ELYS	AHCTF1	Q8WYP5	STPLAS[80]PSPS[80]PGRSPQR	1209	1225	pS1214 pS1218	1.26912		0.952722	0.331423		0.622759
Protein ELYS	AHCTF1	Q8WYP5	STPLAS[80]PSPSPGRS[80]PQR	1209	1225	pS1214 pS1222		0.505255	1.37989
Protein ELYS	AHCTF1	Q8WYP5	STPLASPS[80]PSPGRS[80]PQR	1209	1225	pS1216 pS1222	1.51845	0.560184
Protein ELYS	AHCTF1	Q8WYP5	STPLASPSPS[80]PGRSPQR	1209	1225	pS1218	0.850924	0.263805	0.840822			0.481519
Protein ELYS	AHCTF1	Q8WYP5	STPLASPSPSPGRS[80]PQR	1209	1225	pS1222	1.24924	-0.0536816	0.653497	0.472905	0.439475	0.900064
Protein ELYS	AHCTF1	Q8WYP5	ETRIS[80]FVEEDVHPK	1228	1241	pS1232	2.31428	-0.211172	0.560786
Protein ELYS	AHCTF1	Q8WYP5	ET[80]RISFVEEDVHPK	1228	1241	pT1229	2.28133	0.00383646	1.15607
Protein ELYS	AHCTF1	Q8WYP5	IS[80]FVEEDVHPK	1231	1241	pS1232	1.8033	-0.118147	0.567067	0.00104014	0.0962206	0.152118
Protein ELYS	AHCTF1	Q8WYP5	DRTTSFFLNS[80]PEK	1274	1286	pS1283	1.27208
Protein ELYS	AHCTF1	Q8WYP5	TTSFFLNS[80]PEK	1276	1286	pS1283	1.26793	-0.41442	-0.00327792	0.251101	0.0131976	0.467387
Protein ELYS	AHCTF1	Q8WYP5	EHQEMDEGS[80]QSLEK	1287	1300	pS1295			0.492574			0.0909998
Protein ELYS	AHCTF1	Q8WYP5	EHQEMDEGSQS[80]LEK	1287	1300	pS1297	0.828482	0.303174	0.690955	0.840186		1.41562
Protein ELYS	AHCTF1	Q8WYP5	GNSS[80]VS[80]ITSDETTLEYQDAPSPEDLEETVFTASKPK	1306	1341	pS1309 pS1311
Protein ELYS	AHCTF1	Q8WYP5	DLLVAAEAFS[80]ELNHLSPVQGTEASLC[57]APSVYEGK	1387	1420	pS1396		0.150641
Protein ELYS	AHCTF1	Q8WYP5	DLLVAAEAFSELNHLS[80]PVQGTEASLC[57]APSVYEGK	1387	1420	pS1402	0.912099	0.0678669	0.319212
Protein ELYS	AHCTF1	Q8WYP5	SM[16]ADVLGDGGNSS[80]LTISEGPIVSER	1452	1476	pS1464
Protein ELYS	AHCTF1	Q8WYP5	ESVDLPEEKLPIS[80]DSPPDTQEIHVIEQEK	1499	1527	pS1511		0.582814
Protein ELYS	AHCTF1	Q8WYP5	ESVDLPEEKLPISDS[80]PPDTQEIHVIEQEK	1499	1527	pS1513	1.03244			0.662952
Protein ELYS	AHCTF1	Q8WYP5	NLS[80]FNELYPSGTLK	1539	1552	pS1541	-0.00972016	-0.303159	-0.948631	0.146161	0.406142	0.132478
Protein ELYS	AHCTF1	Q8WYP5	S[80]VENQESVEIINDLK	1878	1892	pS1878			0.210924
Protein ELYS	AHCTF1	Q8WYP5	VSTVTS[80]PSR	1893	1901	pS1898		-0.330806	-1.13834		0.107209	0.434626
Protein ELYS	AHCTF1	Q8WYP5	VSTVTSPS[80]R	1893	1901	pS1900	-0.0792171			0.152508
Protein ELYS	AHCTF1	Q8WYP5	GREVS[80]PSDVR	1940	1949	pS1944		0.497774	1.33076		0.533225
Protein ELYS	AHCTF1	Q8WYP5	EVS[80]PSDVR	1942	1949	pS1944	0.919052	0.266091	0.695392	0.837116	0.490741	0.961968
Protein ELYS	AHCTF1	Q8WYP5	LIS[80]PLAS[80]PADGVK	2220	2232	pS2222 pS2226		-0.69646
Putative adenosylhomocysteinase 3	AHCYL2	Q96HN2	DLS[80]PSEAESQLGLSTAAVGAM[16]APPAGGGDPEAPAPAAERPPVPGPGSGPAAALSPAAGK	21	79	pS23		0.0983092
Putative adenosylhomocysteinase 3	AHCYL2	Q96HN2	DLS[80]PSEAESQLGLSTAAVGAMAPPAGGGDPEAPAPAAERPPVPGPGSGPAAALSPAAGK	21	79	pS23
Putative adenosylhomocysteinase 3	AHCYL2	Q96HN2	DLSPS[80]EAESQLGLSTAAVGAM[16]APPAGGGDPEAPAPAAERPPVPGPGSGPAAALSPAAGK	21	79	pS25
AT-hook DNA-binding motif-containing protein 1	AHDC1	Q5TGY3	M[16]AKIPVS[80]LGR	478	487	pS484
AT-hook DNA-binding motif-containing protein 1	AHDC1	Q5TGY3	SLLDS[80]DDSSDLLDFALSASRPESR	842	865	pS846	-0.0571398	0.546055	-0.108305	0.922241
AT-hook DNA-binding motif-containing protein 1	AHDC1	Q5TGY3	SLLDS[80]DDS[80]SDLLDFALSASRPESR	842	865	pS846 pS849	-0.498861	0.745293	0.109696	1.12682	0.183969
AT-hook DNA-binding motif-containing protein 1	AHDC1	Q5TGY3	SLLDSDDS[80]SDLLDFALSASRPESR	842	865	pS849	0.252061	0.775437	0.469556		0.297796	0.0161701
AT-hook DNA-binding motif-containing protein 1	AHDC1	Q5TGY3	ASTVS[80]PGGYMVPK	1060	1072	pS1064	-0.257401		0.752933			0.077442
AT-hook DNA-binding motif-containing protein 1	AHDC1	Q5TGY3	AYS[80]PTC[57]S[80]PTLGFK	1397	1409	pS1399 pS1403			0.475948			0.408957
AT-hook DNA-binding motif-containing protein 1	AHDC1	Q5TGY3	AY[80]SPTC[57]S[80]PTLGFK	1397	1409	pY1398 pS1403	0.300204	0.548873		0.441086	0.430461
Neuroblast differentiation-associated protein AHNAK	AHNAK	Q09666	ELLLPNWQGS[80]GSHGLTIAQR	9	28	pS18			-1.11446
Neuroblast differentiation-associated protein AHNAK	AHNAK	Q09666	DDGVFVQEVTQNS[80]PAAR	29	45	pS41	-1.44005	-0.602236	-2.28182	0.16416	0.157146	0.253767
Neuroblast differentiation-associated protein AHNAK	AHNAK	Q09666	GDRS[80]PEPGQTWTR	90	102	pS93	0.806694	-0.10835	0.15267	0.00324751	0.0534239	0.0632643
Neuroblast differentiation-associated protein AHNAK	AHNAK	Q09666	EVFSSC[57]SSEVVLS[80]GDDEEYQR	103	123	pS115	-0.0346423	0.417405	-0.177529	0.0801372	0.347453	0.0584296
Neuroblast differentiation-associated protein AHNAK	AHNAK	Q09666	LKS[80]EDGVEGDLGETQSR	133	149	pS135	2.68709	-2.18952	-1.78296	0.489599	0.61649	0.569933
Neuroblast differentiation-associated protein AHNAK	AHNAK	Q09666	S[80]EDGVEGDLGETQSR	135	149	pS135	2.46757
Neuroblast differentiation-associated protein AHNAK	AHNAK	Q09666	EGAKDIDIS[80]SPEFK	168	181	pS176		-0.275369
Neuroblast differentiation-associated protein AHNAK	AHNAK	Q09666	EGAKDIDISS[80]PEFK	168	181	pS177	0.281187	0.0125651	0.0516299	0.323431	0.370086	0.274314
Neuroblast differentiation-associated protein AHNAK	AHNAK	Q09666	DIDIS[80]SPEFK	172	181	pS176	-0.130489
Neuroblast differentiation-associated protein AHNAK	AHNAK	Q09666	DIDISS[80]PEFK	172	181	pS177	0.21721	-0.0309668	0.0214218	0.331336	0.401594	0.344029
Neuroblast differentiation-associated protein AHNAK	AHNAK	Q09666	TVIRLPS[80]GSGAASPTGSAVDIR	204	225	pS210	0.399023	0.311641	0.776378	0.278754	0.53006	0.358857
Neuroblast differentiation-associated protein AHNAK	AHNAK	Q09666	TVIRLPS[80]GSGAAS[80]PTGSAVDIR	204	225	pS210 pS216	0.652463	0.32302	0.942327		0.2314	0.0313838
Neuroblast differentiation-associated protein AHNAK	AHNAK	Q09666	TVIRLPSGS[80]GAASPTGSAVDIR	204	225	pS212	0.0890637	-0.0691972	1.00197
Neuroblast differentiation-associated protein AHNAK	AHNAK	Q09666	TVIRLPSGS[80]GAAS[80]PTGSAVDIR	204	225	pS212 pS216	0.39683	0.220383	0.306424	1.19072	0.529165	0.0603233
Neuroblast differentiation-associated protein AHNAK	AHNAK	Q09666	TVIRLPSGSGAAS[80]PTGSAVDIR	204	225	pS216	0.0567736	0.152215	0.226287	0.278089	0.375587	0.256268
Neuroblast differentiation-associated protein AHNAK	AHNAK	Q09666	LPS[80]GSGAASPTGSAVDIR	208	225	pS210	0.2677	0.244973	0.624061	0.232862	0.400352	0.215905
Neuroblast differentiation-associated protein AHNAK	AHNAK	Q09666	LPS[80]GSGAAS[80]PTGSAVDIR	208	225	pS210 pS216	0.380669	0.258703	0.563591	0.089453	0.282352	0.141767
Neuroblast differentiation-associated protein AHNAK	AHNAK	Q09666	LPS[80]GSGAASPT[80]GS[80]AVDIR	208	225	pS210 pT218 pS220		0.882293
Neuroblast differentiation-associated protein AHNAK	AHNAK	Q09666	LPSGS[80]GAASPTGSAVDIR	208	225	pS212	0.741733	0.515763		0.937251
Neuroblast differentiation-associated protein AHNAK	AHNAK	Q09666	LPSGS[80]GAAS[80]PTGSAVDIR	208	225	pS212 pS216	0.110968	0.656452	0.711924		0.739733	0.278687
Neuroblast differentiation-associated protein AHNAK	AHNAK	Q09666	LPSGS[80]GAASPT[80]GS[80]AVDIR	208	225	pS212 pT218 pS220			1.07677
Neuroblast differentiation-associated protein AHNAK	AHNAK	Q09666	LPSGSGAAS[80]PTGSAVDIR	208	225	pS216	0.0483807	0.160572	0.212744	0.12956	0.246171	0.0801506
Neuroblast differentiation-associated protein AHNAK	AHNAK	Q09666	LPSGSGAAS[80]PTGS[80]AVDIR	208	225	pS216 pS220	-0.724827	-0.377188	0.180816		0.196536
Neuroblast differentiation-associated protein AHNAK	AHNAK	Q09666	LPSGSGAASPT[80]GSAVDIR	208	225	pT218		0.337751	2.09021
Neuroblast differentiation-associated protein AHNAK	AHNAK	Q09666	LPSGSGAASPT[80]GS[80]AVDIR	208	225	pT218 pS220	-0.10646	0.433126	0.62924		0.493378	0.47278
Neuroblast differentiation-associated protein AHNAK	AHNAK	Q09666	LKGPQITGPS[80]LEGDLGLK	370	387	pS379		-0.371368	-0.46342		0.220706	1.10214
Neuroblast differentiation-associated protein AHNAK	AHNAK	Q09666	GEETGIDVTLPTGEVTVPGVSGDVS[80]LPEIATGGLEGK	446	482	pS470
Neuroblast differentiation-associated protein AHNAK	AHNAK	Q09666	VKT[80]PEMIIQKPK	488	499	pT490	-0.899048	-0.106677	-0.777699	0.00576294	0.136677	0.0573338
Neuroblast differentiation-associated protein AHNAK	AHNAK	Q09666	ISM[16]QDVDLSLGS[80]PK	500	513	pS511	-0.246155	-0.430949	-0.789023	0.452772	0.453504	0.399705
Neuroblast differentiation-associated protein AHNAK	AHNAK	Q09666	ISMQDVDLSLGS[80]PK	500	513	pS511	-0.261383	-0.410554	-0.762549	0.467308	0.463242	0.437146
Neuroblast differentiation-associated protein AHNAK	AHNAK	Q09666	IS[80]MSEVDLNVAAPK	569	582	pS570	-0.184106	0.310104	0.385788	0.334516	0.469182	0.086601
Neuroblast differentiation-associated protein AHNAK	AHNAK	Q09666	IS[80]M[16]SEVDLNVAAPK	569	582	pS570	-0.112225	0.350979	0.427619	0.454434	0.479595	0.199219
Neuroblast differentiation-associated protein AHNAK	AHNAK	Q09666	ISM[16]S[80]EVDLNVAAPK	569	582	pS572	0.149005	0.788353	0.572065	0.13941	0.0763641	0.278441
Neuroblast differentiation-associated protein AHNAK	AHNAK	Q09666	ISMS[80]EVDLNVAAPK	569	582	pS572		0.567197
Neuroblast differentiation-associated protein AHNAK	AHNAK	Q09666	IS[80]MPDVDLHLK	818	828	pS819	-0.0935835
Neuroblast differentiation-associated protein AHNAK	AHNAK	Q09666	VDTNAPDLS[80]LEGPEGK	1034	1049	pS1042	0.316446	0.455496	1.06139	0.171178
Neuroblast differentiation-associated protein AHNAK	AHNAK	Q09666	MS[80]LPDVDLDLK	1067	1077	pS1068
Neuroblast differentiation-associated protein AHNAK	AHNAK	Q09666	MS[80]LPDVDLDLKGPK	1067	1080	pS1068
Neuroblast differentiation-associated protein AHNAK	AHNAK	Q09666	ADIDVS[80]GPK	1281	1289	pS1286
Neuroblast differentiation-associated protein AHNAK	AHNAK	Q09666	ISMPDLDLHLKS[80]PK	2386	2399	pS2397	0.559319	-0.630716	-1.21554	0.443419	0.232233	0.347422
Neuroblast differentiation-associated protein AHNAK	AHNAK	Q09666	ISM[16]PDLDLHLKS[80]PK	2386	2399	pS2397	0.422684	-0.488136	-1.44096	0.707691	0.852737	0.45593
Neuroblast differentiation-associated protein AHNAK	AHNAK	Q09666	APKIS[80]MPDIDLNLK	2704	2717	pS2708			0.40463
Neuroblast differentiation-associated protein AHNAK	AHNAK	Q09666	IS[80]M[16]PDIDLNLK	2707	2717	pS2708	-0.403052	0.0706377	0.164868	0.10427	0.120629	0.217013
Neuroblast differentiation-associated protein AHNAK	AHNAK	Q09666	IS[80]MPDIDLNLK	2707	2717	pS2708	-0.440501	0.0537104	0.234476	0.954426	0.794076	0.564395
Neuroblast differentiation-associated protein AHNAK	AHNAK	Q09666	ADLDVS[80]GPKVDIDVPDVNIEGPEGK	3049	3073	pS3054		-1.01699	-3.19104
Neuroblast differentiation-associated protein AHNAK	AHNAK	Q09666	GDVDVS[80]GPK	3309	3317	pS3314
Neuroblast differentiation-associated protein AHNAK	AHNAK	Q09666	FKMPFLSIS[80]SPK	3403	3414	pS3411		-0.440217			1.52138
Neuroblast differentiation-associated protein AHNAK	AHNAK	Q09666	FKMPFLSISS[80]PK	3403	3414	pS3412			0.284973			2.10181
Neuroblast differentiation-associated protein AHNAK	AHNAK	Q09666	MPFLSISS[80]PK	3405	3414	pS3412		-0.20938	0.230498		0.950371	1.31669
Neuroblast differentiation-associated protein AHNAK	AHNAK	Q09666	M[16]PFLSISS[80]PK	3405	3414	pS3412			1.09466
Neuroblast differentiation-associated protein AHNAK	AHNAK	Q09666	VSMPDVELNLKS[80]PK	3415	3428	pS3426	0.817248	-0.0078969	0.596794	0.400035	0.424114	0.829633
Neuroblast differentiation-associated protein AHNAK	AHNAK	Q09666	VSM[16]PDVELNLKS[80]PK	3415	3428	pS3426	0.871569	-0.00248026	0.66511	0.385165	0.263508	0.748328
Neuroblast differentiation-associated protein AHNAK	AHNAK	Q09666	GDVVVS[80]LPK	3687	3695	pS3692	0.552685
Neuroblast differentiation-associated protein AHNAK	AHNAK	Q09666	VDIDT[80]PDINIEGSEGK	3712	3727	pT3716	0.602189	1.0846	1.46949	0.767235	0.0478896	1.09475
Neuroblast differentiation-associated protein AHNAK	AHNAK	Q09666	VDIDT[80]PDIDIHGPEGK	4096	4111	pT4100	1.0616	0.52041	1.42021	0.326059	0.279172	0.684068
Neuroblast differentiation-associated protein AHNAK	AHNAK	Q09666	ADLDVS[80]GPKVDIDVPDVNIEGPDAK	4215	4239	pS4220	-3.10616	-0.502194
Neuroblast differentiation-associated protein AHNAK	AHNAK	Q09666	GPEIDIKGPSLDIDT[80]PDVNIEGPEGK	4416	4441	pT4430
Neuroblast differentiation-associated protein AHNAK	AHNAK	Q09666	GPSLDIDT[80]PDVNIEGPEGK	4423	4441	pT4430	0.566002	1.44904	2.56014
Neuroblast differentiation-associated protein AHNAK	AHNAK	Q09666	S[80]PQISM[16]SDIDLNLK	4516	4529	pS4516		-0.0541787
Neuroblast differentiation-associated protein AHNAK	AHNAK	Q09666	VDINT[80]PDVDVHGPDWHLK	4762	4779	pT4766	0.841969	0.407964	1.48949	0.294091	0.189005	0.826084
Neuroblast differentiation-associated protein AHNAK	AHNAK	Q09666	IS[80]IPDVDLDLK	4849	4859	pS4850	0.81393	0.182815	0.730859		0.352984	0.153792
Neuroblast differentiation-associated protein AHNAK	AHNAK	Q09666	IS[80]IPDVDLDLKGPK	4849	4862	pS4850	1.28577		0.719912
Neuroblast differentiation-associated protein AHNAK	AHNAK	Q09666	MPS[80]LEISAPK	4906	4915	pS4908	0.0662239	0.287512	0.496842	0.212782	0.112355	0.354666
Neuroblast differentiation-associated protein AHNAK	AHNAK	Q09666	M[16]PS[80]LEISAPK	4906	4915	pS4908	0.584477	0.857594	-0.128883	0.567437		0.940462
Neuroblast differentiation-associated protein AHNAK	AHNAK	Q09666	VEAPSLDVHMDS[80]PDINIEGPDVK	4949	4971	pS4960	-0.0954878	0.0517254	0.467412	0.132099	0.375748	0.453052
Neuroblast differentiation-associated protein AHNAK	AHNAK	Q09666	FGFGAKS[80]PK	4980	4988	pS4986	-1.7235	-0.685305	-0.77473
Neuroblast differentiation-associated protein AHNAK	AHNAK	Q09666	ADIKS[80]PSLDVTVPEAELNLETPEISVGGK	4989	5017	pS4993		-0.28033			0.284949
Neuroblast differentiation-associated protein AHNAK	AHNAK	Q09666	ADIKSPS[80]LDVTVPEAELNLETPEISVGGK	4989	5017	pS4995			0.567207
Neuroblast differentiation-associated protein AHNAK	AHNAK	Q09666	SPS[80]LDVTVPEAELNLETPEISVGGK	4993	5017	pS4995	-0.306515	-0.113722	0.190649	0.275202	0.179907	0.19219
Neuroblast differentiation-associated protein AHNAK	AHNAK	Q09666	VDVKS[80]PK	5073	5079	pS5077	0.178918	0.179776	0.306335	0.209592	0.367539	0.40485
Neuroblast differentiation-associated protein AHNAK	AHNAK	Q09666	MYFPDVEFDIKS[80]PK	5088	5101	pS5099	0.0653647	-0.574248	-0.574509	0.709664	0.545348	1.08368
Neuroblast differentiation-associated protein AHNAK	AHNAK	Q09666	M[16]YFPDVEFDIKS[80]PK	5088	5101	pS5099	0.0224976	-0.532843	-0.789074	0.528114	0.668271	1.2435
Neuroblast differentiation-associated protein AHNAK	AHNAK	Q09666	FKAEAPLPS[80]PK	5102	5112	pS5110	1.33032	-0.519158	-0.167082	0.354716	0.323282	0.292001
Neuroblast differentiation-associated protein AHNAK	AHNAK	Q09666	AEAPLPS[80]PK	5104	5112	pS5110	1.23483	-0.481111	-0.126161	0.183568	0.252431	0.18923
Neuroblast differentiation-associated protein AHNAK	AHNAK	Q09666	LEGELQAPDLELS[80]LPAIHVEGLDIK	5113	5137	pS5125	-0.294898	0.0639349	0.369852	0.401795	0.456329	0.0328948
Neuroblast differentiation-associated protein AHNAK	AHNAK	Q09666	TPSFGISAPQVS[80]IPDVNVNLK	5184	5204	pS5195			0.53312			0.317701
Neuroblast differentiation-associated protein AHNAK	AHNAK	Q09666	GPGVDLPSVNLS[80]M[16]PK	5282	5296	pS5293
Neuroblast differentiation-associated protein AHNAK	AHNAK	Q09666	GPSLKGDLDASVPS[80]M[16]K	5308	5323	pS5321
Neuroblast differentiation-associated protein AHNAK	AHNAK	Q09666	VSVGAPDLSLEAS[80]EGSIKLPK	5385	5405	pS5397		0.52534	0.449564
Neuroblast differentiation-associated protein AHNAK	AHNAK	Q09666	VSVGAPDLSLEASEGS[80]IKLPK	5385	5405	pS5400	-0.344066	-0.0740384	0.928068	0.341299
Neuroblast differentiation-associated protein AHNAK	AHNAK	Q09666	GPQVS[80]GELK	5426	5434	pS5430
Neuroblast differentiation-associated protein AHNAK	AHNAK	Q09666	GPRIS[80]APNVDFNLEGPK	5444	5460	pS5448	-0.0633123	0.25459	0.414502	0.233408	0.432432	0.0616873
Neuroblast differentiation-associated protein AHNAK	AHNAK	Q09666	IS[80]APNVDFNLEGPK	5447	5460	pS5448	-0.161934	0.260339	0.361187	0.404619	0.512701	0.204365
Neuroblast differentiation-associated protein AHNAK	AHNAK	Q09666	GPAFNM[16]AS[80]PESDFGINLK	5545	5562	pS5552	-0.265048	-0.20396	-0.286975	0.439506	0.448287	0.602844
Neuroblast differentiation-associated protein AHNAK	AHNAK	Q09666	GPAFNMAS[80]PESDFGINLK	5545	5562	pS5552	-0.365641	-0.771148	-0.348687	0.900005		1.04906
Neuroblast differentiation-associated protein AHNAK	AHNAK	Q09666	FAGGLHFS[80]GPK	5613	5623	pS5620	-0.740788	-0.173056	-0.119179			0.114234
Neuroblast differentiation-associated protein AHNAK	AHNAK	Q09666	GKGGVTGS[80]PEASISGSK	5724	5740	pS5731	0.151724	0.122868	-0.0681996	0.152019	0.306085	0.573189
Neuroblast differentiation-associated protein AHNAK	AHNAK	Q09666	GKGGVTGS[80]PEASISGS[80]K	5724	5740	pS5731 pS5739	-0.675575	0.0684439	0.215594	0.125259	0.160761	0.197594
Neuroblast differentiation-associated protein AHNAK	AHNAK	Q09666	GKGGVTGSPEASISGS[80]K	5724	5740	pS5739	-0.825884	0.215632	0.222618	0.228074	0.0737048	0.142694
Neuroblast differentiation-associated protein AHNAK	AHNAK	Q09666	GGVTGS[80]PEASISGSK	5726	5740	pS5731	0.146125	0.11169	0.27333	0.206517	0.361005	0.140573
Neuroblast differentiation-associated protein AHNAK	AHNAK	Q09666	GGVTGS[80]PEASIS[80]GSK	5726	5740	pS5731 pS5737		-0.262878	-0.00316238
Neuroblast differentiation-associated protein AHNAK	AHNAK	Q09666	GGVTGS[80]PEASISGS[80]K	5726	5740	pS5731 pS5739		0.303174
Neuroblast differentiation-associated protein AHNAK	AHNAK	Q09666	GGVTGSPEASIS[80]GSK	5726	5740	pS5737	-0.914955
Neuroblast differentiation-associated protein AHNAK	AHNAK	Q09666	GGVTGSPEASISGS[80]K	5726	5740	pS5739	-1.07214	-0.0382667	-0.0574357	0.239299	0.409587	0.0433926
Neuroblast differentiation-associated protein AHNAK	AHNAK	Q09666	GGVT[80]GSPEASIS[80]GSK	5726	5740	pT5729 pS5737	-0.390172
Neuroblast differentiation-associated protein AHNAK	AHNAK	Q09666	GGVTGS[80]PEASISGSKGDLK	5726	5744	pS5731	0.0931114		0.259534	0.222582		0.130847
Neuroblast differentiation-associated protein AHNAK	AHNAK	Q09666	GGVTGS[80]PEAS[80]ISGSKGDLK	5726	5744	pS5731 pS5735			0.602177			0.0939659
Neuroblast differentiation-associated protein AHNAK	AHNAK	Q09666	GGVTGS[80]PEAS[80]ISGS[80]KGDLK	5726	5744	pS5731 pS5735 pS5739		0.360859
Neuroblast differentiation-associated protein AHNAK	AHNAK	Q09666	GGVTGS[80]PEASIS[80]GSKGDLK	5726	5744	pS5731 pS5737		0.303174	0.00351162
Neuroblast differentiation-associated protein AHNAK	AHNAK	Q09666	GGVTGS[80]PEASISGS[80]KGDLK	5726	5744	pS5731 pS5739	-0.677983	0.0149952	0.135041	0.0989328	0.373523	0.0494349
Neuroblast differentiation-associated protein AHNAK	AHNAK	Q09666	GGVTGSPEASISGS[80]KGDLK	5726	5744	pS5739	-0.833861	-0.0107537	-0.0148274	0.152016	0.344866	0.068829
Neuroblast differentiation-associated protein AHNAK	AHNAK	Q09666	GGVT[80]GSPEASISGSKGDLK	5726	5744	pT5729		0.133334			0.308759
Neuroblast differentiation-associated protein AHNAK	AHNAK	Q09666	S[80]S[80]KASLGSLEGEAEAEASSPK	5745	5765	pS5745 pS5746	-0.0747877		-0.0679471	0.0201502
Neuroblast differentiation-associated protein AHNAK	AHNAK	Q09666	S[80]S[80]KASLGSLEGEAEAEASS[80]PK	5745	5765	pS5745 pS5746 pS5763		-0.392501
Neuroblast differentiation-associated protein AHNAK	AHNAK	Q09666	SS[80]KASLGSLEGEAEAEASSPK	5745	5765	pS5746	0.16527
Neuroblast differentiation-associated protein AHNAK	AHNAK	Q09666	SS[80]KAS[80]LGSLEGEAEAEASSPK	5745	5765	pS5746 pS5749		-0.532561	-0.0113636
Neuroblast differentiation-associated protein AHNAK	AHNAK	Q09666	SSKAS[80]LGSLEGEAEAEASSPK	5745	5765	pS5749	0.178799	0.0286113	0.232935		0.379273	0.00257341
Neuroblast differentiation-associated protein AHNAK	AHNAK	Q09666	SSKAS[80]LGS[80]LEGEAEAEASSPK	5745	5765	pS5749 pS5752	-0.0593272	-0.161053	-0.122415	0.0711157	0.213576	0.0543908
Neuroblast differentiation-associated protein AHNAK	AHNAK	Q09666	SSKAS[80]LGS[80]LEGEAEAEAS[80]SPK	5745	5765	pS5749 pS5752 pS5762	0.702504
Neuroblast differentiation-associated protein AHNAK	AHNAK	Q09666	SSKAS[80]LGSLEGEAEAEASS[80]PK	5745	5765	pS5749 pS5763	1.1154
Neuroblast differentiation-associated protein AHNAK	AHNAK	Q09666	SSKASLGS[80]LEGEAEAEASSPK	5745	5765	pS5752		0.0960866			0.317462
Neuroblast differentiation-associated protein AHNAK	AHNAK	Q09666	AS[80]LGSLEGEAEAEASSPK	5748	5765	pS5749	-0.0682769	0.442557	0.141708	0.19655		0.103317
Neuroblast differentiation-associated protein AHNAK	AHNAK	Q09666	AS[80]LGS[80]LEGEAEAEASSPK	5748	5765	pS5749 pS5752	-0.0525862	-0.121116	-0.239252	0.0318046	0.212242	0.137055
Neuroblast differentiation-associated protein AHNAK	AHNAK	Q09666	AS[80]LGSLEGEAEAEASS[80]PK	5748	5765	pS5749 pS5763	0.275624	-0.630788	-0.742732	0.552966
Neuroblast differentiation-associated protein AHNAK	AHNAK	Q09666	ASLGS[80]LEGEAEAEASSPK	5748	5765	pS5752	-0.0834508	0.236942	0.298882	0.1612	0.257841	0.032693
Neuroblast differentiation-associated protein AHNAK	AHNAK	Q09666	ASLGS[80]LEGEAEAEAS[80]SPK	5748	5765	pS5752 pS5762		-0.69646
Neuroblast differentiation-associated protein AHNAK	AHNAK	Q09666	ASLGS[80]LEGEAEAEASS[80]PK	5748	5765	pS5752 pS5763	0.594159	-0.315861	-0.34703	0.0348571	0.412849	0.203035
Neuroblast differentiation-associated protein AHNAK	AHNAK	Q09666	ASLGSLEGEAEAEAS[80]SPK	5748	5765	pS5762	-0.420645		-0.987637
Neuroblast differentiation-associated protein AHNAK	AHNAK	Q09666	ASLGSLEGEAEAEASS[80]PK	5748	5765	pS5763	0.313785	-0.124172	-0.0631969	0.379744	0.251627	0.329785
Neuroblast differentiation-associated protein AHNAK	AHNAK	Q09666	AS[80]LGS[80]LEGEAEAEASS[80]PKGK	5748	5767	pS5749 pS5752 pS5763	0.529953
Neuroblast differentiation-associated protein AHNAK	AHNAK	Q09666	AS[80]LGSLEGEAEAEAS[80]SPKGK	5748	5767	pS5749 pS5762	0.913005
Neuroblast differentiation-associated protein AHNAK	AHNAK	Q09666	AS[80]LGSLEGEAEAEASS[80]PKGK	5748	5767	pS5749 pS5763		-0.350775			0.558678
Neuroblast differentiation-associated protein AHNAK	AHNAK	Q09666	ASLGS[80]LEGEAEAEAS[80]SPKGK	5748	5767	pS5752 pS5762	0.192607
Neuroblast differentiation-associated protein AHNAK	AHNAK	Q09666	ASLGS[80]LEGEAEAEASS[80]PKGK	5748	5767	pS5752 pS5763	0.659589	0.0289625	-0.340678	0.408543		0.302411
Neuroblast differentiation-associated protein AHNAK	AHNAK	Q09666	ASLGSLEGEAEAEAS[80]SPKGK	5748	5767	pS5762		-0.43153	0.231116		0.314845
Neuroblast differentiation-associated protein AHNAK	AHNAK	Q09666	ASLGSLEGEAEAEASS[80]PKGK	5748	5767	pS5763	0.336011	-0.1991	-0.332356	0.466022	0.512036
Neuroblast differentiation-associated protein AHNAK	AHNAK	Q09666	SNS[80]FSDER	5780	5787	pS5782	-0.578751	0.219094	0.274584	0.0265095	0.27059	0.0324008
Neuroblast differentiation-associated protein AHNAK	AHNAK	Q09666	S[80]NSFSDEREFSGPSTPTGTLEFEGGEVSLEGGK	5780	5812	pS5780	-0.297772	0.336235	0.339349		0.662432	0.103355
Neuroblast differentiation-associated protein AHNAK	AHNAK	Q09666	SNS[80]FSDEREFSGPSTPTGTLEFEGGEVSLEGGK	5780	5812	pS5782	-0.558677	0.205358	0.302034		0.304582	0.021769
Neuroblast differentiation-associated protein AHNAK	AHNAK	Q09666	SNS[80]FS[80]DEREFSGPSTPTGTLEFEGGEVSLEGGK	5780	5812	pS5782 pS5784			-0.382232
Neuroblast differentiation-associated protein AHNAK	AHNAK	Q09666	SNSFS[80]DEREFSGPSTPTGTLEFEGGEVSLEGGK	5780	5812	pS5784	-0.640957	0.113266	0.0770029	0.016454	0.12893	0.399731
Neuroblast differentiation-associated protein AHNAK	AHNAK	Q09666	SNSFS[80]DEREFS[80]GPSTPTGTLEFEGGEVSLEGGK	5780	5812	pS5784 pS5790	-0.363162	-0.113605	0.234347		0.518462
Neuroblast differentiation-associated protein AHNAK	AHNAK	Q09666	SNSFS[80]DEREFS[80]GPS[80]TPTGTLEFEGGEVSLEGGK	5780	5812	pS5784 pS5790 pS5793			1.17493			1.26902
Neuroblast differentiation-associated protein AHNAK	AHNAK	Q09666	SNSFSDEREFS[80]GPSTPTGTLEFEGGEVSLEGGK	5780	5812	pS5790	-1.45242	0.748085	0.248798		0.64274
Neuroblast differentiation-associated protein AHNAK	AHNAK	Q09666	SNSFSDEREFS[80]GPS[80]TPTGTLEFEGGEVSLEGGK	5780	5812	pS5790 pS5793	0.315866	-0.0286894	2.36869	1.53767
Neuroblast differentiation-associated protein AHNAK	AHNAK	Q09666	SNSFSDEREFS[80]GPS[80]T[80]PTGTLEFEGGEVSLEGGK	5780	5812	pS5790 pS5793 pT5794	-0.467094
Neuroblast differentiation-associated protein AHNAK	AHNAK	Q09666	SNSFSDEREFSGPS[80]TPTGTLEFEGGEVSLEGGK	5780	5812	pS5793		-0.238216	0.642104
Neuroblast differentiation-associated protein AHNAK	AHNAK	Q09666	SNSFSDEREFSGPS[80]T[80]PTGTLEFEGGEVSLEGGK	5780	5812	pS5793 pT5794	-0.793454	0.482436	0.271518			0.355611
Neuroblast differentiation-associated protein AHNAK	AHNAK	Q09666	SNSFSDEREFSGPS[80]T[80]PT[80]GTLEFEGGEVSLEGGK	5780	5812	pS5793 pT5794 pT5796		0.217996
Neuroblast differentiation-associated protein AHNAK	AHNAK	Q09666	SNSFSDEREFSGPST[80]PTGTLEFEGGEVSLEGGK	5780	5812	pT5794	-0.328313	0.190743	0.123435	0.58742		0.01198
Neuroblast differentiation-associated protein AHNAK	AHNAK	Q09666	SNSFSDEREFSGPST[80]PT[80]GTLEFEGGEVSLEGGK	5780	5812	pT5794 pT5796			-0.182175
Neuroblast differentiation-associated protein AHNAK	AHNAK	Q09666	SNSFSDEREFSGPSTPT[80]GTLEFEGGEVSLEGGK	5780	5812	pT5796			-0.0481838
Neuroblast differentiation-associated protein AHNAK	AHNAK	Q09666	SNSFSDEREFSGPSTPT[80]GT[80]LEFEGGEVSLEGGK	5780	5812	pT5796 pT5798	0.975173
Neuroblast differentiation-associated protein AHNAK	AHNAK	Q09666	SNSFSDEREFSGPSTPTGT[80]LEFEGGEVSLEGGK	5780	5812	pT5798	-0.603123	0.432412
Neuroblast differentiation-associated protein AHNAK	AHNAK	Q09666	EFS[80]GPS[80]TPTGTLEFEGGEVSLEGGK	5788	5812	pS5790 pS5793	0.163365
Neuroblast differentiation-associated protein AHNAK	AHNAK	Q09666	EFSGPS[80]TPTGTLEFEGGEVSLEGGK	5788	5812	pS5793	0.388004	0.345494
Neuroblast differentiation-associated protein AHNAK	AHNAK	Q09666	EFSGPST[80]PTGTLEFEGGEVSLEGGK	5788	5812	pT5794	0.00329285	-0.383894	0.281592			0.354401
Neuroblast differentiation-associated protein AHNAK	AHNAK	Q09666	EFSGPSTPTGT[80]LEFEGGEVSLEGGK	5788	5812	pT5798			1.40032
Neuroblast differentiation-associated protein AHNAK	AHNAK	Q09666	SKGHYEVTGS[80]DDETGK	5832	5847	pS5841	0.0883537	0.0220014	0.262837	0.446129	0.643191	0.494654
Neuroblast differentiation-associated protein AHNAK	AHNAK	Q09666	GHYEVTGS[80]DDETGK	5834	5847	pS5841	0.132217	0.0522327	0.155299	0.409877	0.529411	0.362724
Neuroblast differentiation-associated protein AHNAK	AHNAK	Q09666	GHYEVTGS[80]DDETGKLQGSGVSLASK	5834	5858	pS5841	0.103614	0.0949577	0.141146	0.213902	0.303441	0.216736
Neuroblast differentiation-associated protein AHNAK	AHNAK	Q09666	GHYEVT[80]GSDDETGKLQGSGVSLASK	5834	5858	pT5839	0.0202286	-0.585146	0.0178562			0.315272
Neuroblast differentiation-associated protein AHNAK	AHNAK	Q09666	GHYEVTGSDDET[80]GKLQGSGVSLASK	5834	5858	pT5845
Neuroblast differentiation-associated protein AHNAK	AHNAK	Q09666	LQGS[80]GVSLASK	5848	5858	pS5851	0.341824	0.116652	0.173009	0.00638634		0.0452461
Neuroblast differentiation-associated protein AHNAK	AHNAK	Q09666	LQGS[80]GVS[80]LASKK	5848	5859	pS5851 pS5854			0.00196836
Protein AHNAK2	AHNAK2	Q8IVF2	DAHDVS[80]PTSTDTEAQLTVER	289	308	pS294	2.7682		0.794284
Protein AHNAK2	AHNAK2	Q8IVF2	DAHDVSPTS[80]TDTEAQLTVER	289	308	pS297	1.6639
Alpha-2-HS-glycoprotein	AHSG	P02765	C[57]DSSPDS[80]AEDVR	132	143	pS138
Alpha-2-HS-glycoprotein	AHSG	P02765	C[57]DSSPDS[80]AEDVRK	132	144	pS138
Axin interactor, dorsalization-associated protein	AIDA	Q96BJ3	ILAPGEEENLEFEEDEEEGGAGAGS[80]PDSFPAR	120	151	pS144	0.477267	-0.0228272	0.296174			1.70801
Axin interactor, dorsalization-associated protein	AIDA	Q96BJ3	LPS[80]EPGMTLLTIR	160	172	pS162	0.476371	0.173686	0.460552	0.0525579	0.028979	0.0562643
Axin interactor, dorsalization-associated protein	AIDA	Q96BJ3	LPS[80]EPGM[16]TLLTIR	160	172	pS162	0.683391	0.214762	0.47063	0.16767	0.0461637	0.0393005
Allograft inflammatory factor 1-like	AIF1L	Q9BQI0	ANESS[80]PKPVGPPPER	130	144	pS134	2.23244
Apoptosis-inducing factor 1, mitochondrial	AIFM1	O95831	S[80]LSAIDR	266	272	pS266	-0.195168	0.0674386	0.0227258	0.12809	0.0721561	0.155086
Apoptosis-inducing factor 1, mitochondrial	AIFM1	O95831	SLS[80]AIDR	266	272	pS268	-0.208867	0.107385	0.0236805	0.0940503	0.0636717	0.121644
Absent in melanoma 1 protein	AIM1	Q9Y4K1	S[80]TDSPGADAELPESAAR	19	35	pS19	0.814485			0.0063706
Absent in melanoma 1 protein	AIM1	Q9Y4K1	STDS[80]PGADAELPESAAR	19	35	pS22	-1.06512	-0.0420217	-0.47051	0.180828	0.0171926	0.116625
Absent in melanoma 1 protein	AIM1	Q9Y4K1	ST[80]DSPGADAELPESAAR	19	35	pT20		-0.52414	-0.627853		0.123269	0.253995
Absent in melanoma 1 protein	AIM1	Q9Y4K1	STDS[80]PGADAELPESAARDDAVFDDEVAPNAASDNASAEK	19	57	pS22		-0.356877	-0.249349
Absent in melanoma 1 protein	AIM1	Q9Y4K1	ST[80]DSPGADAELPESAARDDAVFDDEVAPNAASDNASAEK	19	57	pT20	-0.236875	-0.110875	0.0412405	0.394614
Absent in melanoma 1 protein	AIM1	Q9Y4K1	AALDGGVASAAS[80]PESKPSPGTK	64	85	pS75	-0.817232	-0.22256	-0.632972	0.00994907	0.128615	0.0450496
Absent in melanoma 1 protein	AIM1	Q9Y4K1	AALDGGVASAAS[80]PESKPS[80]PGTK	64	85	pS75 pS81
Absent in melanoma 1 protein	AIM1	Q9Y4K1	AALDGGVASAASPES[80]KPSPGTK	64	85	pS78			-0.597633
Absent in melanoma 1 protein	AIM1	Q9Y4K1	AALDGGVASAASPESKPS[80]PGTK	64	85	pS81	-1.23522	-0.338967	-0.937818	0.403972	0.230837	0.296846
Absent in melanoma 1 protein	AIM1	Q9Y4K1	RVPDPS[80]PVTK	136	145	pS141	-0.714903	0.352681	0.379174	0.243386	0.0903594	0.0446693
Absent in melanoma 1 protein	AIM1	Q9Y4K1	KVM[16]PNS[80]PQNGVLVK	324	337	pS329		-0.478607
Absent in melanoma 1 protein	AIM1	Q9Y4K1	KVMPNS[80]PQNGVLVK	324	337	pS329	-1.20111		-1.45138			0.0799283
Absent in melanoma 1 protein	AIM1	Q9Y4K1	VMPNS[80]PQNGVLVK	325	337	pS329	-0.42298	-0.296862	-0.632337	0.149765	0.368978	0.193315
Absent in melanoma 1 protein	AIM1	Q9Y4K1	VM[16]PNS[80]PQNGVLVK	325	337	pS329	-0.550704	-0.289905	-0.759633	0.184825	0.25104	0.166349
Absent in melanoma 1 protein	AIM1	Q9Y4K1	VTVS[80]EEEILPATR	345	357	pS348	-0.408463	0.182893	0.130891		0.0257051
Absent in melanoma 1 protein	AIM1	Q9Y4K1	LLEKEDS[80]EAADSK	404	416	pS410	-0.0862692	-0.0635181	0.432346	0.0184114	0.287809	0.0364529
Absent in melanoma 1 protein	AIM1	Q9Y4K1	EDS[80]EAADSKSLVLENVTDTAQDIPTTVDTK	408	437	pS410	-0.477457	-0.114517	-0.0960785
Absent in melanoma 1 protein	AIM1	Q9Y4K1	EDSEAADS[80]KSLVLENVTDTAQDIPTTVDTK	408	437	pS415			0.365712
Absent in melanoma 1 protein	AIM1	Q9Y4K1	S[80]LVLENVTDTAQDIPTTVDTK	417	437	pS417	-1.58697	0.443454	0.0112591	1.25724	0.853715
Absent in melanoma 1 protein	AIM1	Q9Y4K1	DTC[57]VQS[80]PISSFPC[57]TDLK	479	495	pS484	0.80822	-0.0515202	0.581848	0.238599	0.170162	0.236047
Absent in melanoma 1 protein	AIM1	Q9Y4K1	DT[80]C[57]VQSPISSFPC[57]TDLK	479	495	pT480		-0.297783
Absent in melanoma 1 protein	AIM1	Q9Y4K1	M[16]PLLELGGET[80]TPPLSTER	515	532	pT524	-0.191009	-0.044026	-1.07793
Absent in melanoma 1 protein	AIM1	Q9Y4K1	MPLLELGGET[80]TPPLSTER	515	532	pT524	-0.121468		0.0830607
Absent in melanoma 1 protein	AIM1	Q9Y4K1	MPLLELGGETT[80]PPLSTER	515	532	pT525	0.0412853	0.00441587	0.00856853	0.198801	0.00732747	0.0147032
Absent in melanoma 1 protein	AIM1	Q9Y4K1	M[16]PLLELGGETT[80]PPLSTER	515	532	pT525	-0.013844	-0.763712	0.0276938		0.838863	0.0373401
Absent in melanoma 1 protein	AIM1	Q9Y4K1	MPLLELGGETTPPLSTERS[80]PEAVGSEC[57]PSR	515	544	pS533	-0.0581802	-0.349032	-0.721269	0.0940165	0.00307342	0.0782996
Absent in melanoma 1 protein	AIM1	Q9Y4K1	M[16]PLLELGGETTPPLSTERS[80]PEAVGSEC[57]PSR	515	544	pS533		-0.164232
Absent in melanoma 1 protein	AIM1	Q9Y4K1	M[16]PLLELGGETTPPLSTERSPEAVGS[80]EC[57]PSR	515	544	pS539		-0.35857
Absent in melanoma 1 protein	AIM1	Q9Y4K1	MPLLELGGET[80]TPPLSTERSPEAVGSEC[57]PS[80]R	515	544	pT524 pS543			-0.495643
Absent in melanoma 1 protein	AIM1	Q9Y4K1	MPLLELGGET[80]T[80]PPLSTERSPEAVGSEC[57]PSR	515	544	pT524 pT525	-0.0788562
Absent in melanoma 1 protein	AIM1	Q9Y4K1	M[16]PLLELGGETT[80]PPLS[80]TERSPEAVGSEC[57]PSR	515	544	pT525 pS529	0.332175	-0.364488	-0.547305	0.378151		0.201423
Absent in melanoma 1 protein	AIM1	Q9Y4K1	MPLLELGGETT[80]PPLS[80]TERSPEAVGSEC[57]PSR	515	544	pT525 pS529	0.0624971	-0.0752513	-0.405619	0.0118707
Absent in melanoma 1 protein	AIM1	Q9Y4K1	M[16]PLLELGGETTPPLST[80]ERS[80]PEAVGSEC[57]PSR	515	544	pT530 pS533		0.195892
Absent in melanoma 1 protein	AIM1	Q9Y4K1	S[80]PEAVGSEC[57]PSR	533	544	pS533	0.317416	-0.685305
Aminoacyl tRNA synthase complex-interacting multifunctional protein 1	AIMP1	Q12904	KQQS[80]IAGSADSKPIDVSR	137	154	pS140			-0.762429
Aminoacyl tRNA synthase complex-interacting multifunctional protein 2	AIMP2	Q13155	M[16]IQT[80]PDADLDVTNIIQADEPTTLTTNALDLNSVLGK	79	114	pT82	0.590849	-0.00448358	0.195372	0.0871344	0.0359884	0.150966
Aminoacyl tRNA synthase complex-interacting multifunctional protein 2	AIMP2	Q13155	MIQT[80]PDADLDVTNIIQADEPTTLTTNALDLNSVLGK	79	114	pT82	0.917601
Adherens junction-associated protein 1	AJAP1	Q9UKB5	S[80]PPRPPR	56	62	pS56	-0.259915	0.127068	0.210924
LIM domain-containing protein ajuba	AJUBA	Q96IF1	GATGGPGDEPLEPAREQGS[80]LDAER	51	74	pS69	-0.689557
LIM domain-containing protein ajuba	AJUBA	Q96IF1	NQRGS[80]FEAPR	75	84	pS79	-0.187057	0.173444
LIM domain-containing protein ajuba	AJUBA	Q96IF1	GS[80]FEAPR	78	84	pS79	-0.109484	0.348876	0.303132	0.0464992	0.192263	0.197849
LIM domain-containing protein ajuba	AJUBA	Q96IF1	ALPLPQSLPPDFRLEPTAPALS[80]PR	98	121	pS119	-0.290954	-0.0100316	0.300947			0.0964699
LIM domain-containing protein ajuba	AJUBA	Q96IF1	LEPTAPALS[80]PR	111	121	pS119	-0.112439	0.217129	0.213583	0.119529	0.236402	0.151901
LIM domain-containing protein ajuba	AJUBA	Q96IF1	SSFASSSASDAS[80]KPS[80]SPR	122	139	pS133 pS136		0.872277	0.991504		0.499632
LIM domain-containing protein ajuba	AJUBA	Q96IF1	SSFASSSASDASKPS[80]SPR	122	139	pS136	0.085045		0.174916
LIM domain-containing protein ajuba	AJUBA	Q96IF1	SSFASSSASDASKPS[80]S[80]PR	122	139	pS136 pS137			0.323663
LIM domain-containing protein ajuba	AJUBA	Q96IF1	SSFASSSASDASKPSS[80]PR	122	139	pS137	-0.0562187	0.101947	-0.0811019	0.43724	0.33335	0.251829
LIM domain-containing protein ajuba	AJUBA	Q96IF1	GSLLLDGAGAGGAGGS[80]RPC[57]S[80]NR	140	161	pS155 pS159		0.746076	0.531833			0.243496
LIM domain-containing protein ajuba	AJUBA	Q96IF1	GSLLLDGAGAGGAGGSRPC[57]S[80]NR	140	161	pS159		0.097233	0.15473
LIM domain-containing protein ajuba	AJUBA	Q96IF1	TS[80]GISM[16]GYDQR	162	172	pS163		0.136643	-0.291925		0.382417	0.576285
LIM domain-containing protein ajuba	AJUBA	Q96IF1	TS[80]GISMGYDQR	162	172	pS163	-0.53042
LIM domain-containing protein ajuba	AJUBA	Q96IF1	TSGIS[80]M[16]GYDQR	162	172	pS166		0.581617	0.321873		0.160294	0.0342547
LIM domain-containing protein ajuba	AJUBA	Q96IF1	HGS[80]PLPAGPC[57]LFGPPLAGAPAGYSPGGVPSAYPELHAALDR	173	213	pS175	-0.508491	0.263788	0.233262		0.017583	0.0260372
LIM domain-containing protein ajuba	AJUBA	Q96IF1	HGS[80]PLPAGPC[57]LFGPPLAGAPAGYS[80]PGGVPSAYPELHAALDR	173	213	pS175 pS196		-0.51616
LIM domain-containing protein ajuba	AJUBA	Q96IF1	HGSPLPAGPC[57]LFGPPLAGAPAGYS[80]PGGVPSAYPELHAALDR	173	213	pS196		-0.41326	0.518751
LIM domain-containing protein ajuba	AJUBA	Q96IF1	LYAQRPAGFGC[57]QES[80]RHSYPPALGSPGALAGAGVGAAGPLER	214	254	pS227		0.450683
LIM domain-containing protein ajuba	AJUBA	Q96IF1	LYAQRPAGFGC[57]QESRHS[80]YPPALGSPGALAGAGVGAAGPLER	214	254	pS230	-0.71477	0.260159	0.151069	0.69319	0.418768
LIM domain-containing protein ajuba	AJUBA	Q96IF1	LY[80]AQRPAGFGC[57]QESRHSYPPALGSPGALAGAGVGAAGPLER	214	254	pY215	-0.972864
LIM domain-containing protein ajuba	AJUBA	Q96IF1	HS[80]YPPALGSPGALAGAGVGAAGPLER	229	254	pS230	-0.650936	0.786377	0.0584089		0.474744	0.468496
LIM domain-containing protein ajuba	AJUBA	Q96IF1	HSYPPALGS[80]PGALAGAGVGAAGPLER	229	254	pS237	0.0987392	0.18264	1.7814	0.530899	0.261329
LIM domain-containing protein ajuba	AJUBA	Q96IF1	GAQPGRHS[80]VTGYGDC[57]AVGAR	256	275	pS263	-0.791173	0.216381	0.0360294	0.172121	0.322993	0.147045
LIM domain-containing protein ajuba	AJUBA	Q96IF1	HS[80]VTGYGDC[57]AVGAR	262	275	pS263	-1.31277
Adenylate kinase isoenzyme 1	AK1	P00568	VNAEGS[80]VDSVFSQVC[57]THLDALK	173	194	pS178		0.053755	-0.300658
A-kinase anchor protein 1, mitochondrial	AKAP1	Q92667	VVST[80]PPSVTEPPEK	67	80	pT70		-0.769184
A-kinase anchor protein 1, mitochondrial	AKAP1	Q92667	S[80]ESSGILPNTTDM[16]R	105	118	pS105
A-kinase anchor protein 1, mitochondrial	AKAP1	Q92667	SES[80]SGILPNTTDMR	105	118	pS107	-0.108912	-0.0275151	0.175393	0.463056		0.145842
A-kinase anchor protein 1, mitochondrial	AKAP1	Q92667	SES[80]SGILPNTTDM[16]R	105	118	pS107	0.34634	0.0818421
A-kinase anchor protein 1, mitochondrial	AKAP1	Q92667	SESS[80]GILPNTTDM[16]R	105	118	pS108			-0.509088
A-kinase anchor protein 1, mitochondrial	AKAP1	Q92667	SIPLEC[57]PLSS[80]PK	142	153	pS151	0.764278	-0.976905	-0.84476	0.211633	0.0566866	0.278341
A-kinase anchor protein 1, mitochondrial	AKAP1	Q92667	SIPLEC[57]PLSS[80]PKGVLFSSK	142	160	pS151	2.0186
A-kinase anchor protein 1, mitochondrial	AKAP1	Q92667	TVLGPDTAEPATAEAAVAPPDAGLPLPGLPAEGS[80]PPPK	396	433	pS429	-0.540339	-0.670185	-1.40549	0.0550295	0.0175302	0.0714883
A-kinase anchor protein 1, mitochondrial	AKAP1	Q92667	S[80]LLSS[80]PTK	441	448	pS441 pS445	-0.261126	-1.26012	-1.1289	0.205492
A-kinase anchor protein 1, mitochondrial	AKAP1	Q92667	SLLSS[80]PTK	441	448	pS445	0.100438	-1.13568	-1.15171	0.0912321	0.17209	0.13248
A-kinase anchor protein 1, mitochondrial	AKAP1	Q92667	DKAIT[80]PPLPESTVPFSNGVLK	529	549	pT533		-0.33196
A-kinase anchor protein 1, mitochondrial	AKAP1	Q92667	AIT[80]PPLPESTVPFSNGVLK	531	549	pT533	-0.180261	-0.315253	-0.420607	0.0911315	0.0281162	0.098982
A-kinase anchor protein 10, mitochondrial	AKAP10	O43572	NSPAS[80]PLK	277	284	pS281	0.00425534	-0.781009	-1.30436	0.199249		0.185256
A-kinase anchor protein 11	AKAP11	Q9UKA4	S[80]FSEDVFQSVK	18	28	pS18	0.752716	-0.433038	-0.179667	0.33816	0.0463684	0.1382
A-kinase anchor protein 11	AKAP11	Q9UKA4	KPES[80]PYGNLC[57]DAPDSPRPVK	419	438	pS422	1.19176		-1.00754
A-kinase anchor protein 11	AKAP11	Q9UKA4	KPES[80]PYGNLC[57]DAPDS[80]PRPVK	419	438	pS422 pS433	-0.57408
A-kinase anchor protein 11	AKAP11	Q9UKA4	EDSGLFS[80]PIR	442	451	pS448	0.674698	-0.338125	-0.494573	0.394236	0.830807	1.14329
A-kinase anchor protein 11	AKAP11	Q9UKA4	SS[80]AFSPLGGC[57]TPAEC[57]FC[57]QTDIGGDR	452	476	pS453	0.116448	-0.814425	-0.314261	0.278618
A-kinase anchor protein 11	AKAP11	Q9UKA4	SSAFS[80]PLGGC[57]TPAEC[57]FC[57]QTDIGGDR	452	476	pS456		-0.428147
A-kinase anchor protein 11	AKAP11	Q9UKA4	NVIPDT[80]PPSTPLVPSR	1095	1110	pT1100	0.236558	-0.516776	-0.564366	0.0558566	0.25688	0.18664
A-kinase anchor protein 11	AKAP11	Q9UKA4	S[80]LSEEVESSESGELPEVDVK	1169	1188	pS1169
A-kinase anchor protein 11	AKAP11	Q9UKA4	SLS[80]EEVESSESGELPEVDVK	1169	1188	pS1171	1.15189	-0.286933	0.306656	0.06067	0.0918201	0.08305
A-kinase anchor protein 11	AKAP11	Q9UKA4	SVS[80]PTFLNPSDENLK	1240	1254	pS1242	0.00586297	-0.333487	-0.360005	0.00388015	0.169025	0.135816
A-kinase anchor protein 11	AKAP11	Q9UKA4	YPS[80]C[57]ESVTDEYAGHLIQILK	1335	1354	pS1337	-0.115822	-0.262265	-0.44507		0.355096	0.20446
A-kinase anchor protein 11	AKAP11	Q9UKA4	YPS[80]C[57]ES[80]VTDEYAGHLIQILK	1335	1354	pS1337 pS1340	-0.0377447		-0.244069
A-kinase anchor protein 11	AKAP11	Q9UKA4	YPSC[57]ES[80]VTDEYAGHLIQILK	1335	1354	pS1340	0.0627401
A-kinase anchor protein 11	AKAP11	Q9UKA4	Y[80]PS[80]C[57]ESVTDEYAGHLIQILK	1335	1354	pY1335 pS1337	-0.231142
A-kinase anchor protein 11	AKAP11	Q9UKA4	Y[80]PSC[57]ES[80]VTDEYAGHLIQILK	1335	1354	pY1335 pS1340		-0.241938	-0.402366		0.106455
A-kinase anchor protein 11	AKAP11	Q9UKA4	SLT[80]DSC[57]LFEK	1483	1492	pT1485	-0.149362	-0.796596	-0.0392881	0.767909	0.399154
A-kinase anchor protein 12	AKAP12	Q02952	S[80]PPSPVER	1328	1335	pS1328		-0.0623527	-0.305985
A-kinase anchor protein 13	AKAP13	Q12802	LSS[80]SEETESTQC[57]C[57]PGSPVAQTESPC[57]DLSSIVEEENTDR	330	367	pS332
A-kinase anchor protein 13	AKAP13	Q12802	KGEEVEPAPIVDSGTVS[80]DQDSC[57]LQSLPDC[57]GVK	379	410	pS395
A-kinase anchor protein 13	AKAP13	Q12802	ELVPDQAVISDSTFSLANS[80]PGSESVTK	772	798	pS790
A-kinase anchor protein 13	AKAP13	Q12802	ELVPDQAVIS[80]DSTFSLANSPGSESVTKDDALSFVPSQK	772	809	pS781			-0.554515
A-kinase anchor protein 13	AKAP13	Q12802	ELVPDQAVISDS[80]TFSLANSPGSESVTKDDALSFVPSQK	772	809	pS783		-0.102195
A-kinase anchor protein 13	AKAP13	Q12802	ELVPDQAVISDSTFS[80]LANSPGSESVTKDDALSFVPSQK	772	809	pS786	0.108001
A-kinase anchor protein 13	AKAP13	Q12802	ELVPDQAVISDSTFSLANS[80]PGSESVTKDDALSFVPSQK	772	809	pS790	0.237325	-0.0871561	-0.772828
A-kinase anchor protein 13	AKAP13	Q12802	ALQLSNS[80]PGASSAFLK	977	992	pS983	-1.36886	-0.330097	-1.99558	0.0732313	0.203227	0.0605537
A-kinase anchor protein 13	AKAP13	Q12802	AAGALLTEGEAC[57]HM[16]SLS[80]SPELGPLTK	1265	1290	pS1281
A-kinase anchor protein 13	AKAP13	Q12802	AAGALLTEGEAC[57]HMSLSS[80]PELGPLTK	1265	1290	pS1282	1.03223	-0.819109	0.63845
A-kinase anchor protein 13	AKAP13	Q12802	ASS[80]ISEEVAVGSIAATLK	1361	1378	pS1363	0.859549
A-kinase anchor protein 13	AKAP13	Q12802	HSS[80]HGSDVSLSQILKPNR	1484	1501	pS1486		0.212925
A-kinase anchor protein 13	AKAP13	Q12802	HSSHGS[80]DVSLSQILKPNR	1484	1501	pS1489	0.0978216	-0.0301062	-0.0703508	0.56247	0.348074	0.375917
A-kinase anchor protein 13	AKAP13	Q12802	HSSHGS[80]DVS[80]LSQILKPNR	1484	1501	pS1489 pS1492	-0.600778	0.321235	0.446352	0.019426	0.115213	0.0801381
A-kinase anchor protein 13	AKAP13	Q12802	DRQS[80]LDGFYSHGMGAEGR	1504	1521	pS1507			-0.286696
A-kinase anchor protein 13	AKAP13	Q12802	SLS[80]PFR	1557	1562	pS1559	-0.283922	0.118613	0.0590829	0.083256	0.015067	0.086452
A-kinase anchor protein 13	AKAP13	Q12802	SFS[80]LEGLTGGAGVGNKPSSSLEVSSANAEELR	1600	1631	pS1602			-0.117989
A-kinase anchor protein 13	AKAP13	Q12802	SFSLEGLT[80]GGAGVGNKPS[80]SSLEVSSANAEELR	1600	1631	pT1607 pS1617			-1.44597
A-kinase anchor protein 13	AKAP13	Q12802	S[80]FSLEGLTGGAGVGNKPSSSLEVSSANAEELRHPFSGEER	1600	1639	pS1600			-0.17318
A-kinase anchor protein 13	AKAP13	Q12802	SFS[80]LEGLTGGAGVGNKPSSSLEVSSANAEELRHPFSGEER	1600	1639	pS1602	0.11297	-0.103932		0.331546
A-kinase anchor protein 13	AKAP13	Q12802	VDS[80]LVSLSEEDLESDQR	1640	1656	pS1642	0.0858648		-0.435397	0.124372
A-kinase anchor protein 13	AKAP13	Q12802	VDSLVS[80]LSEEDLESDQR	1640	1656	pS1645	-0.208282	0.279664	0.346235	0.219141	0.326115	0.346642
A-kinase anchor protein 13	AKAP13	Q12802	VDSLVS[80]LS[80]EEDLESDQR	1640	1656	pS1645 pS1647	-0.13077	0.275306	-0.223111	0.0787644	0.0106869	0.322062
A-kinase anchor protein 13	AKAP13	Q12802	VDSLVSLS[80]EEDLESDQR	1640	1656	pS1647	0.786051	0.0347218	-0.670544			1.18588
A-kinase anchor protein 13	AKAP13	Q12802	VDS[80]LVS[80]LSEEDLESDQREHR	1640	1659	pS1642 pS1645	-0.373113	0.0134911	0.650738	0.136401
A-kinase anchor protein 13	AKAP13	Q12802	VDSLVS[80]LSEEDLESDQREHR	1640	1659	pS1645			-0.0659585
A-kinase anchor protein 13	AKAP13	Q12802	VDSLVS[80]LS[80]EEDLESDQREHR	1640	1659	pS1645 pS1647	-0.0620828	0.21943	0.00568557	0.0235461	0.11234	0.0678721
A-kinase anchor protein 13	AKAP13	Q12802	ERPRS[80]AVLLVDETATTPIFANR	1872	1893	pS1876	-0.768607	0.509466	0.234695	0.208656	0.581284	0.110678
A-kinase anchor protein 13	AKAP13	Q12802	S[80]AVLLVDETATTPIFANR	1876	1893	pS1876	-0.618418	0.248467	0.281894	0.183171	0.084105	0.122232
A-kinase anchor protein 13	AKAP13	Q12802	S[80]AVLLVDETATTPIFANRR	1876	1894	pS1876	-0.756515	0.257483	0.293507	0.290589	0.154822	0.267678
A-kinase anchor protein 13	AKAP13	Q12802	S[80]QQSVSLSK	1895	1903	pS1895		0.714686	0.880372		0.464755	0.449759
A-kinase anchor protein 13	AKAP13	Q12802	SVS[80]IQNITGVGNDENM[16]SNTWK	1904	1924	pS1906		0.229834	0.727132
A-kinase anchor protein 13	AKAP13	Q12802	SVS[80]IQNITGVGNDENMSNTWK	1904	1924	pS1906			-0.0384028
A-kinase anchor protein 13	AKAP13	Q12802	FLSHS[80]TDSLNK	1925	1935	pS1929	0.121086	-0.0431752	-0.199146	0.00239214	0.027121	0.0435419
A-kinase anchor protein 13	AKAP13	Q12802	FLSHS[80]TDS[80]LNK	1925	1935	pS1929 pS1932	-0.560161	0.425122	0.213126	0.161793		0.242235
A-kinase anchor protein 13	AKAP13	Q12802	FLSHSTDS[80]LNK	1925	1935	pS1932	-0.64356	-1.10688	0.301137	0.273049	1.74655	0.337869
A-kinase anchor protein 13	AKAP13	Q12802	FLSHST[80]DSLNK	1925	1935	pT1930		0.371517
A-kinase anchor protein 13	AKAP13	Q12802	FLSHST[80]DS[80]LNK	1925	1935	pT1930 pS1932		0.226885
A-kinase anchor protein 13	AKAP13	Q12802	FLSHS[80]TDS[80]LNKISK	1925	1938	pS1929 pS1932			0.0266305
A-kinase anchor protein 13	AKAP13	Q12802	VNES[80]TESLTDEGVGTDMNEGQLLGDFEIESK	1939	1969	pS1942		0.664866	0.216857			0.163673
A-kinase anchor protein 13	AKAP13	Q12802	VNESTES[80]LT[80]DEGVGTDMNEGQLLGDFEIESK	1939	1969	pS1945 pT1947	0.0657446
A-kinase anchor protein 13	AKAP13	Q12802	VNEST[80]ES[80]LTDEGVGTDMNEGQLLGDFEIESK	1939	1969	pT1943 pS1945	-0.243437	1.0848
A-kinase anchor protein 13	AKAP13	Q12802	VNESTESLT[80]DEGVGT[80]DMNEGQLLGDFEIESK	1939	1969	pT1947 pT1953		0.251355	-0.00484204			0.201408
A-kinase anchor protein 13	AKAP13	Q12802	VNESTESLTDEGVGT[80]DM[16]NEGQLLGDFEIESK	1939	1969	pT1953		0.154173
A-kinase anchor protein 13	AKAP13	Q12802	VNESTESLTDEGVGT[80]DMNEGQLLGDFEIESK	1939	1969	pT1953
A-kinase anchor protein 13	AKAP13	Q12802	DGS[80]VFLK	2235	2241	pS2237			0.665033
A-kinase anchor protein 13	AKAP13	Q12802	DM[16]AEC[57]STPLPEDC[57]S[80]PTHSPR	2385	2404	pS2398	0.557216	-0.279189	-0.210035	0.229046	0.33257
A-kinase anchor protein 13	AKAP13	Q12802	DMAEC[57]STPLPEDC[57]S[80]PTHSPR	2385	2404	pS2398	0.522642		-1.32676	0.783232
A-kinase anchor protein 13	AKAP13	Q12802	DM[16]AEC[57]STPLPEDC[57]SPT[80]HSPR	2385	2404	pT2400	0.47497	-0.347979	-0.424905	0.11044	0.0191581
A-kinase anchor protein 13	AKAP13	Q12802	DMAEC[57]STPLPEDC[57]SPT[80]HSPR	2385	2404	pT2400	0.98834
A-kinase anchor protein 13	AKAP13	Q12802	DM[16]AEC[57]STPLPEDC[57]SPT[80]HS[80]PR	2385	2404	pT2400 pS2402		-0.734278
A-kinase anchor protein 13	AKAP13	Q12802	RAET[80]FGGFDSHQMNASK	2464	2480	pT2467			0.0740719
A-kinase anchor protein 13	AKAP13	Q12802	S[80]LSRPSSLIEQEK	2561	2573	pS2561			1.0623
A-kinase anchor protein 13	AKAP13	Q12802	SLS[80]RPSSLIEQEK	2561	2573	pS2563		0.268593
A-kinase anchor protein 13	AKAP13	Q12802	SLSRPSS[80]LIEQEK	2561	2573	pS2567	0.0739357	0.567004
A-kinase anchor protein 13	AKAP13	Q12802	IPSFFPSPEEPPS[80]PSAPSIAK	2697	2717	pS2709	0.909266	-0.186894	0.236923	0.432508	0.116283	0.21269
A-kinase anchor protein 13	AKAP13	Q12802	SGS[80]LDSELSVSPK	2718	2730	pS2720	0.266592	0.173882	0.0955516	0.205913	0.435081
A-kinase anchor protein 13	AKAP13	Q12802	SGSLDSELSVS[80]PK	2718	2730	pS2728	-0.09276	-0.339395	-0.440021	0.0512958	0.0993849	0.180488
A-kinase anchor protein 13	AKAP13	Q12802	SGSLDSELSVS[80]PKR	2718	2731	pS2728	-0.21839		-0.290936
A-kinase anchor protein 17A	AKAP17A	Q02040	S[80]VNGSVAEEAPC[57]K	511	523	pS511		0.360859
A-kinase anchor protein 17A	AKAP17A	Q02040	VVPEDGS[80]PEK	531	540	pS537	0.34154	0.124303	0.217828	0.137009	0.00955671	0.195664
A-kinase anchor protein 17A	AKAP17A	Q02040	VVPEDGS[80]PEKR	531	541	pS537	0.29235	0.190008	0.269477	0.2088	0.0283538	0.266169
A-kinase anchor protein 2	AKAP2	Q9Y2D5	YLDEVLEANC[57]C[57]DSAVDGTYNGTS[80]SPEPGAVVLVGGLSPPVHEATQPEPTER	55	105	pS77	0.859549
A-kinase anchor protein 2	AKAP2	Q9Y2D5	YLDEVLEANC[57]C[57]DSAVDGTYNGTSS[80]PEPGAVVLVGGLSPPVHEATQPEPTER	55	105	pS78		0.663091	0.878989
A-kinase anchor protein 2	AKAP2	Q9Y2D5	YLDEVLEANC[57]C[57]DSAVDGT[80]YNGTSSPEPGAVVLVGGLSPPVHEATQPEPTER	55	105	pT72	0.495548
A-kinase anchor protein 2	AKAP2	Q9Y2D5	YLDEVLEANC[57]C[57]DSAVDGTYNGT[80]SSPEPGAVVLVGGLSPPVHEATQPEPTER	55	105	pT76			0.611368
A-kinase anchor protein 2	AKAP2	Q9Y2D5	DALGDSLQVPVS[80]PSSTTSSR	141	160	pS152	1.70518	-0.456373	0.388328	0.0972386	0.583146	0.110395
A-kinase anchor protein 2	AKAP2	Q9Y2D5	GQKS[80]PGALETPSAAGSQGNTASQGK	390	414	pS393	0.92787			0.480533
A-kinase anchor protein 2	AKAP2	Q9Y2D5	S[80]PGALETPSAAGSQGNTASQGK	393	414	pS393	0.842391	-0.0382386	-0.0138889	0.180286	0.538307	0.14722
A-kinase anchor protein 2	AKAP2	Q9Y2D5	SPGALETPS[80]AAGSQGNTASQGK	393	414	pS401	0.774141
A-kinase anchor protein 2	AKAP2	Q9Y2D5	SVNVS[80]LTQEELDSGLDELSVR	461	481	pS465		0.0404581	-1.02111
A-kinase anchor protein 2	AKAP2	Q9Y2D5	SVNVSLTQEELDS[80]GLDELSVR	461	481	pS473			1.04831
A-kinase anchor protein 2	AKAP2	Q9Y2D5	SVNVSLT[80]QEELDSGLDELSVR	461	481	pT467		-0.537568
A-kinase anchor protein 2	AKAP2	Q9Y2D5	SFSDHGFYSPSSTLGDS[80]PLVDDPLEYQAGLLVQNAIQQAIAEQVDK	543	588	pS559
A-kinase anchor protein 2	AKAP2	Q9Y2D5	DGAEQQGPEATVEEAEAAAFGSEKPQSM[16]FEPPQVS[80]SPVQEK	596	636	pS630		0.0873945
A-kinase anchor protein 2	AKAP2	Q9Y2D5	DGAEQQGPEATVEEAEAAAFGSEKPQSM[16]FEPPQVSS[80]PVQEK	596	636	pS631
A-kinase anchor protein 2	AKAP2	Q9Y2D5	DGAEQQGPEATVEEAEAAAFGSEKPQSMFEPPQVSS[80]PVQEK	596	636	pS631	1.37603
A-kinase anchor protein 2	AKAP2	Q9Y2D5	DGAEQQGPEATVEEAEAAAFGSEKPQSMFEPPQVSS[80]PVQEKR	596	637	pS631	0.546122
A-kinase anchor protein 2	AKAP2	Q9Y2D5	TLS[80]MIEEEIR	718	727	pS720	0.729198	0.410894	0.76247	0.201834	0.342589	0.127663
A-kinase anchor protein 2	AKAP2	Q9Y2D5	TLS[80]M[16]IEEEIR	718	727	pS720	0.709403	0.443963	0.713975	0.200141	0.260216	0.0999207
A-kinase anchor protein 2	AKAP2	Q9Y2D5	QVLQSTQS[80]PR	741	750	pS748	1.41739	-0.888197	-0.707833	0.402826	0.70102	0.392586
A-kinase anchor protein 2	AKAP2	Q9Y2D5	VKPPPS[80]PTTEGPSLQPDLAPEEAAGTQRPK	773	802	pS778	1.3591	0.175183	0.87457			0.462039
A-kinase anchor protein 2	AKAP2	Q9Y2D5	VKPPPSPTTEGPS[80]LQPDLAPEEAAGTQRPK	773	802	pS785		0.337661	0.560786
A-kinase anchor protein 2	AKAP2	Q9Y2D5	VKPPPSPTT[80]EGPSLQPDLAPEEAAGTQRPK	773	802	pT781	0.931302
A-kinase anchor protein 5	AKAP5	P24588	AKS[80]TQDLSEGISR	176	188	pS178	-0.357487	0.383631	0.198034	0.608689	0.599084	0.211329
A-kinase anchor protein 5	AKAP5	P24588	AKST[80]QDLSEGISR	176	188	pT179	-0.30366	0.605491	0.486719	0.122345	0.649922	0.481599
A-kinase anchor protein 5	AKAP5	P24588	S[80]TQDLSEGISR	178	188	pS178	-0.256431	0.602337	0.594364	0.196193		0.143496
A-kinase anchor protein 5	AKAP5	P24588	ST[80]QDLSEGISR	178	188	pT179		0.373663
A-kinase anchor protein 8	AKAP8	O43823	LARVDS[80]EGDFS[80]ENDDAAGDFR	318	338	pS323 pS328	0.294503	0.235165	0.24786	0.04613	0.0158889	0.0420608
A-kinase anchor protein 8	AKAP8	O43823	VDS[80]EGDFSENDDAAGDFR	321	338	pS323	0.847668	0.0509959	0.143212	0.580994	0.0928513	0.173113
A-kinase anchor protein 8	AKAP8	O43823	VDS[80]EGDFS[80]ENDDAAGDFR	321	338	pS323 pS328	0.23534	0.183027	0.253304	0.017314	0.00128437	0.038252
A-kinase anchor protein 8	AKAP8	O43823	VDSEGDFS[80]ENDDAAGDFR	321	338	pS328	0.0874313	0.197883	0.164625	0.0133586	0.0941901	0.0019715
A-kinase anchor protein 8	AKAP8	O43823	S[80]GDEEFKGEDELC[57]DSGR	339	355	pS339		0.3035	0.403209		0.388255
A-kinase anchor protein 8	AKAP8	O43823	AVDGEGAPAPESS[80]GEPAEDEGPTDTAEAGSDPQAEQLLEEQVPC[57]GTAHEK	588	637	pS600	-0.194973
A-kinase anchor protein 8	AKAP8	O43823	VAPAPAAADAEVEQTDAES[80]K	667	686	pS685	-0.295497	0.279748	-0.0672059	0.929272	0.21535	0.428374
A-kinase anchor protein 9	AKAP9	Q99996	QLS[80]LAGR	1677	1683	pS1679
A-kinase anchor protein 9	AKAP9	Q99996	NDSLLQTLS[80]PDSEHVTLK	3686	3703	pS3694	0.41059
A-kinase anchor protein 9	AKAP9	Q99996	SDLDYIRS[80]PLPFQNR	3839	3853	pS3846	-0.0509006	-1.3925	-0.394623	1.7724		2.82171
Akirin-1	AKIRIN1	Q9H9L7	RPM[16]EFEAALLSPGS[80]PK	9	24	pS22	-0.168689	-0.67233	-0.676448	1.37844	0.406639	0.304322
Akirin-1	AKIRIN1	Q9H9L7	RPMEFEAALLSPGS[80]PK	9	24	pS22
Akirin-2	AKIRIN2	Q53H80	RTLDFDPLLSPAS[80]PK	9	23	pS21	-0.303274	-1.01648	-0.930376	0.135785	0.208959	0.283715
Akirin-2	AKIRIN2	Q53H80	C[57]APLSAPTSAAASPLSAAAATAASFSAAAAS[80]PQK	27	60	pS57
Akirin-2	AKIRIN2	Q53H80	HLETSFQQTDPC[57]C[57]TSDAQPHAFLLSGPAS[80]PGT[80]SSAASSPLKK	97	138	pS125 pT128	-0.168601			0.577087
Akirin-2	AKIRIN2	Q53H80	HLETSFQQTDPC[57]C[57]TSDAQPHAFLLSGPASPGTSS[80]AAS[80]SPLKK	97	138	pS130 pS133		-1.90707
Akirin-2	AKIRIN2	Q53H80	HLETSFQQTDPC[57]C[57]TSDAQPHAFLLSGPASPGTSSAAS[80]S[80]PLKK	97	138	pS133 pS134			-2.8149
AT-hook-containing transcription factor	AKNA	Q7Z591	LFPNATS[80]PELLEDFR	46	60	pS52			-0.0177295
AT-hook-containing transcription factor	AKNA	Q7Z591	LFPNAT[80]SPELLEDFR	46	60	pT51	-0.493894	-0.0297118	-0.422579		0.0636244
AT-hook-containing transcription factor	AKNA	Q7Z591	GDLS[80]PSSLTSMPTLGWLPENR	531	551	pS534
AT-hook-containing transcription factor	AKNA	Q7Z591	GDLSPS[80]SLTSM[16]PTLGWLPENR	531	551	pS536
AT-hook-containing transcription factor	AKNA	Q7Z591	S[80]LPEAM[16]R	770	776	pS770	-0.969465	-0.00285373	-0.0610143		0.0639575	0.195278
AT-hook-containing transcription factor	AKNA	Q7Z591	TIS[80]PPPAPAPAAAPLPC[57]GPTETIPSFLLTR	1041	1070	pS1043		-0.426387	-0.487635
AT-hook-containing transcription factor	AKNA	Q7Z591	HRHS[80]IQLDLGDLEELNK	1384	1400	pS1387		0.00373652
AT-hook-containing transcription factor	AKNA	Q7Z591	SS[80]LSADLR	1421	1428	pS1422
Aflatoxin B1 aldehyde reductase member 2	AKR7A2	O43488	FFGNS[80]WAETYR	251	261	pS255	-0.227019	0.217283	0.227738	0.181027	0.215973	0.196739
RAC-alpha serine/threonine-protein kinase	AKT1	P31749	S[80]GSPSDNSGAEEM[16]EVSLAKPK	122	142	pS122	-0.419217		0.521853
RAC-alpha serine/threonine-protein kinase	AKT1	P31749	S[80]GS[80]PSDNSGAEEM[16]EVSLAKPK	122	142	pS122 pS124		0.109028	-0.0859685
RAC-alpha serine/threonine-protein kinase	AKT1	P31749	S[80]GS[80]PS[80]DNSGAEEMEVSLAKPK	122	142	pS122 pS124 pS126			-0.639047
RAC-alpha serine/threonine-protein kinase	AKT1	P31749	S[80]GS[80]PSDNS[80]GAEEM[16]EVSLAKPK	122	142	pS122 pS124 pS129			0.35792
RAC-alpha serine/threonine-protein kinase	AKT1	P31749	S[80]GS[80]PSDNS[80]GAEEMEVSLAKPK	122	142	pS122 pS124 pS129
RAC-alpha serine/threonine-protein kinase	AKT1	P31749	S[80]GSPS[80]DNS[80]GAEEM[16]EVSLAKPK	122	142	pS122 pS126 pS129	-1.23588	0.11484
RAC-alpha serine/threonine-protein kinase	AKT1	P31749	S[80]GSPS[80]DNS[80]GAEEMEVSLAKPK	122	142	pS122 pS126 pS129
RAC-alpha serine/threonine-protein kinase	AKT1	P31749	S[80]GSPSDNS[80]GAEEM[16]EVSLAKPK	122	142	pS122 pS129	-0.177222	-0.0406248	-0.0763093		0.101496	0.327221
RAC-alpha serine/threonine-protein kinase	AKT1	P31749	S[80]GSPSDNS[80]GAEEMEVSLAKPK	122	142	pS122 pS129			-0.117989
RAC-alpha serine/threonine-protein kinase	AKT1	P31749	SGS[80]PSDNSGAEEM[16]EVSLAKPK	122	142	pS124	-0.282691	0.0908234	-0.000255733	0.149155	0.0185279	0.157982
RAC-alpha serine/threonine-protein kinase	AKT1	P31749	SGS[80]PSDNSGAEEMEVSLAKPK	122	142	pS124	-0.232359	0.101293	0.00505133	0.175407	0.0722872	0.160393
RAC-alpha serine/threonine-protein kinase	AKT1	P31749	SGS[80]PS[80]DNSGAEEM[16]EVSLAKPK	122	142	pS124 pS126		0.00959718	0.0919938
RAC-alpha serine/threonine-protein kinase	AKT1	P31749	SGS[80]PS[80]DNS[80]GAEEMEVSLAKPK	122	142	pS124 pS126 pS129	0.505355		0.863787
RAC-alpha serine/threonine-protein kinase	AKT1	P31749	SGS[80]PSDNS[80]GAEEMEVSLAKPK	122	142	pS124 pS129	0.0385263	-0.0131056	0.0219445	0.279063	0.00714023	0.134027
RAC-alpha serine/threonine-protein kinase	AKT1	P31749	SGS[80]PSDNS[80]GAEEM[16]EVSLAKPK	122	142	pS124 pS129	-0.0474651	-0.116643	-0.0190375	0.0702763
RAC-alpha serine/threonine-protein kinase	AKT1	P31749	SGSPS[80]DNSGAEEM[16]EVSLAKPK	122	142	pS126		-0.0919583			0.522029
RAC-alpha serine/threonine-protein kinase	AKT1	P31749	SGSPS[80]DNSGAEEMEVSLAKPK	122	142	pS126	-0.215909		0.141022
RAC-alpha serine/threonine-protein kinase	AKT1	P31749	SGSPS[80]DNS[80]GAEEMEVSLAKPK	122	142	pS126 pS129	-0.152067	-0.222525	-0.0815877	0.29864	0.109846	0.703777
RAC-alpha serine/threonine-protein kinase	AKT1	P31749	SGSPSDNS[80]GAEEMEVSLAKPK	122	142	pS129	-0.634695	-0.432803	-0.195658			0.345435
RAC-alpha serine/threonine-protein kinase	AKT1	P31749	SGSPSDNS[80]GAEEM[16]EVSLAKPK	122	142	pS129		0.229834	0.414103
RAC-alpha serine/threonine-protein kinase	AKT1	P31749	YFDEEFTAQM[16]IT[80]ITPPDQDDSM[16]EC[57]VDSER	437	465	pT448		0.432412	1.67696
RAC-alpha serine/threonine-protein kinase	AKT1	P31749	YFDEEFTAQM[16]ITIT[80]PPDQDDSM[16]EC[57]VDSER	437	465	pT450	0.714501	0.275897	0.175901	0.91748	0.474413
RAC-alpha serine/threonine-protein kinase	AKT1	P31749	YFDEEFTAQM[16]ITIT[80]PPDQDDSMEC[57]VDSER	437	465	pT450
Proline-rich AKT1 substrate 1	AKT1S1	Q96B36	AATAARPPAPPPAPQPPS[80]PTPSPPRPTLAR	71	100	pS88	-0.187247	0.526598	-0.135493	0.958111	0.343142	0.516914
Proline-rich AKT1 substrate 1	AKT1S1	Q96B36	AATAARPPAPPPAPQPPS[80]PTPS[80]PPRPTLAR	71	100	pS88 pS92	0.000154835	-0.388426	-0.476511	0.47322	0.470168	0.610227
Proline-rich AKT1 substrate 1	AKT1S1	Q96B36	AATAARPPAPPPAPQPPSPTPS[80]PPRPTLAR	71	100	pS92	0.809278		0.210924
Proline-rich AKT1 substrate 1	AKT1S1	Q96B36	S[80]LPVSVPVWGFK	183	194	pS183	0.128762	-0.611095	-0.806056	0.449237	0.223571	0.149223
Proline-rich AKT1 substrate 1	AKT1S1	Q96B36	TEARS[80]SDEENGPPSSPDLDR	198	217	pS202			-0.375027
Proline-rich AKT1 substrate 1	AKT1S1	Q96B36	TEARS[80]S[80]DEENGPPS[80]SPDLDR	198	217	pS202 pS203 pS211	0.0637615
Proline-rich AKT1 substrate 1	AKT1S1	Q96B36	TEARS[80]S[80]DEENGPPS[80]S[80]PDLDR	198	217	pS202 pS203 pS211 pS212		-0.471936
Proline-rich AKT1 substrate 1	AKT1S1	Q96B36	TEARS[80]S[80]DEENGPPSS[80]PDLDR	198	217	pS202 pS203 pS212	-0.00207962	-0.324568	-0.407393
Proline-rich AKT1 substrate 1	AKT1S1	Q96B36	TEARS[80]SDEENGPPSS[80]PDLDR	198	217	pS202 pS212		-0.351859	-0.290936
Proline-rich AKT1 substrate 1	AKT1S1	Q96B36	TEARSS[80]DEENGPPSSPDLDR	198	217	pS203	-0.00805713	0.207481	-0.0904859	0.676571	0.17506
Proline-rich AKT1 substrate 1	AKT1S1	Q96B36	TEARSS[80]DEENGPPS[80]SPDLDR	198	217	pS203 pS211	0.233119	0.119667
Proline-rich AKT1 substrate 1	AKT1S1	Q96B36	TEARSS[80]DEENGPPSS[80]PDLDR	198	217	pS203 pS212	-0.127137		-0.18616			0.158621
Proline-rich AKT1 substrate 1	AKT1S1	Q96B36	SS[80]DEENGPPSSPDLDR	202	217	pS203
Proline-rich AKT1 substrate 1	AKT1S1	Q96B36	SS[80]DEENGPPSS[80]PDLDR	202	217	pS203 pS212	-0.0581336	-0.115064	-0.246098	0.0245298	0.0356068	0.0385407
Proline-rich AKT1 substrate 1	AKT1S1	Q96B36	SSDEENGPPSS[80]PDLDR	202	217	pS212	0.894579	-0.294156	-0.325839	0.995012	0.205738	0.262978
Proline-rich AKT1 substrate 1	AKT1S1	Q96B36	LNT[80]SDFQK	244	251	pT246	0.852351	-0.649781	-0.532362	0.162441	0.0872391	0.428101
RAC-beta serine/threonine-protein kinase	AKT2	P31751	SDGS[80]FIGYK	31	39	pS34
RAC-beta serine/threonine-protein kinase	AKT2	P31751	C[57]GS[80]PSDSSTTEEM[16]EVAVSK	124	142	pS126	0.277925	-0.14735	0.0551297	0.397443	0.232955	0.239712
RAC-beta serine/threonine-protein kinase	AKT2	P31751	C[57]GS[80]PSDSSTTEEMEVAVSK	124	142	pS126	0.367515		0.338608	0.24534
RAC-beta serine/threonine-protein kinase	AKT2	P31751	YFDDEFTAQSITIT[80]PPDR	438	455	pT451	-0.175102	-0.0136738	-0.0681755	0.0281012	0.153355	0.0115488
RAC-beta serine/threonine-protein kinase	AKT2	P31751	YFDDEFTAQSITIT[80]PPDRYDSLGLLELDQR	438	467	pT451	-0.267053	-0.0464027	-0.149544	0.187133	0.460352	0.54062
AKT-interacting protein	AKTIP	Q9H8T0	TLTGDVKTS[80]PPR	22	33	pS30	-0.0232331	-0.497081	-0.439148	0.04703	0.00330346	0.257736
Delta-aminolevulinic acid dehydratase	ALAD	P13716	SS[80]PAFGDR	214	221	pS215	-0.405635	0.278698	0.0484203	0.35076	0.027856	0.221643
Serum albumin	ALB	P02768	KVPQVSTPTLVEVS[80]R	438	452	pS451
Aldehyde dehydrogenase family 16 member A1	ALDH16A1	Q8IZ83	NS[80]VPC[57]QDPITGENLASC[57]LQAQAEDVAAAVEAAR	55	87	pS56		-0.203321	-0.354942
Aldehyde dehydrogenase family 16 member A1	ALDH16A1	Q8IZ83	NSVPC[57]QDPIT[80]GENLASC[57]LQAQAEDVAAAVEAAR	55	87	pT64	-0.823355		0.530878
Delta-1-pyrroline-5-carboxylate synthase	ALDH18A1	P54886	LGS[80]AVVTR	77	84	pS79	-0.383089	0.159293	0.0863827	0.0986664	0.165361	0.0586292
Aldehyde dehydrogenase, mitochondrial	ALDH2	P05091	AAFQLGS[80]PWR	85	94	pS91
Fatty aldehyde dehydrogenase	ALDH3A2	P51648	RILS[80]LLEGQK	290	299	pS293	1.83546
Fructose-bisphosphate aldolase A	ALDOA	P04075	PYQYPALT[80]PEQK	2	13	pT9			-1.43023
Fructose-bisphosphate aldolase A	ALDOA	P04075	PY[80]QYPALTPEQK	2	13	pY3
Fructose-bisphosphate aldolase A	ALDOA	P04075	GILAADES[80]TGSIAK	29	42	pS36	-0.293061	0.107053	-0.00603378	0.0380499	0.0616427	0.0616312
Fructose-bisphosphate aldolase A	ALDOA	P04075	GILAADESTGS[80]IAK	29	42	pS39	-0.199887	0.078513	-0.0136375	0.0867557	0.0717776	0.154417
Fructose-bisphosphate aldolase A	ALDOA	P04075	GILAADEST[80]GSIAK	29	42	pT37	-0.0923088	0.0386422	-0.129695	0.117759	0.0660422	0.167346
Fructose-bisphosphate aldolase A	ALDOA	P04075	LQS[80]IGTENTEENR	44	56	pS46	0.155226	0.0325285	0.316554	0.177565	0.238288	0.290051
Fructose-bisphosphate aldolase A	ALDOA	P04075	GVVPLAGTNGETTTQGLDGLS[80]ER	112	134	pS132	-0.0349875	-0.167997	-0.203032	0.0366943	0.0146337	0.128168
Fructose-bisphosphate aldolase A	ALDOA	P04075	TVPPAVTGITFLS[80]GGQSEEEASINLNAINK	260	289	pS272
Fructose-bisphosphate aldolase A	ALDOA	P04075	TVPPAVTGITFLSGGQS[80]EEEASINLNAINK	260	289	pS276	-0.279251
Fructose-bisphosphate aldolase A	ALDOA	P04075	TVPPAVTGIT[80]FLSGGQSEEEASINLNAINK	260	289	pT269		-0.4423
Fructose-bisphosphate aldolase C	ALDOC	P09972	GILAADES[80]VGSM[16]AK	29	42	pS36		-0.0163509			0.304642
Fructose-bisphosphate aldolase C	ALDOC	P09972	GILAADESVGS[80]M[16]AK	29	42	pS39	-0.325181	0.373443	-0.245865	1.04507	0.120083	0.376079
Dol-P-Man:Man(5)GlcNAc(2)-PP-Dol alpha-1,3-mannosyltransferase	ALG3	Q92685	SGS[80]AAQAEGLC[57]K	11	22	pS13	0.704525	-0.114647	0.0841859	0.339905	0.142352	0.109388
RNA demethylase ALKBH5	ALKBH5	Q6P6C2	YQEDS[80]DPERSDY[80]EEQQLQK	60	78	pS64 pY71			0.251673
RNA demethylase ALKBH5	ALKBH5	Q6P6C2	LFS[80]QDEC[57]AK	94	102	pS96	2.26418		0.91129	0.457307
RNA demethylase ALKBH5	ALKBH5	Q6P6C2	SYESSEDC[57]SEAAGS[80]PARK	371	388	pS384	-0.502942	0.0662047	-0.0680926	0.485434	0.323847	0.558106
Alstrom syndrome protein 1	ALMS1	Q8TCU4	S[80]FQEEKPLER	2804	2813	pS2804	-0.0171406	-0.486464	0.155099	0.576319	0.543438	0.704944
Alstrom syndrome protein 1	ALMS1	Q8TCU4	SLS[80]INVNLGNK	3546	3556	pS3548	-0.125422	0.0604458	-0.0301715	0.107041	0.389971
Alstrom syndrome protein 1	ALMS1	Q8TCU4	VC[57]LS[80]PR	3798	3803	pS3801			-1.16336
Alpha-protein kinase 3	ALPK3	Q96L96	S[80]M[16]LEVPR	1424	1430	pS1424	-0.784235	-0.0488011	-0.0588717			0.243361
Alkaline phosphatase, placental type	ALPP	P05187	HVPDS[80]GATATAYLC[57]GVK	110	126	pS114	0.09721	0.85467	1.0839	0.77729	0.780736	0.434222
Alkaline phosphatase, placental type	ALPP	P05187	HVPDSGAT[80]ATAYLC[57]GVK	110	126	pT117	-0.244701	1.13821
Alkaline phosphatase, placental-like	ALPPL2	P10696	HVPDS[80]GATATAYLC[57]GVK	107	123	pS111	0.09721	0.85467	1.0839	0.77729	0.780736	0.434222
Alkaline phosphatase, placental-like	ALPPL2	P10696	HVPDSGAT[80]ATAYLC[57]GVK	107	123	pT114	-0.244701	1.13821
Alsin	ALS2	Q96Q42	SSS[80]LVDIR	464	471	pS466	0.0254805	0.064294	0.203077		0.141773	0.272834
Alsin	ALS2	Q96Q42	SS[80]SLVDIREEETEGGSR	464	480	pS465	-0.259955	0.0669304
Alsin	ALS2	Q96Q42	SSS[80]LVDIREEETEGGSR	464	480	pS466			-0.101186
Alsin	ALS2	Q96Q42	RLS[80]LPGLLSQVSPR	481	494	pS483	-0.195248	0.448248	0.434787	0.166197	0.119268	0.0877614
Alsin	ALS2	Q96Q42	RLS[80]LPGLLSQVS[80]PR	481	494	pS483 pS492	0.0256527	0.103892	0.037711	0.00271976	0.0843191	0.0451927
Alsin	ALS2	Q96Q42	RLSLPGLLSQVS[80]PR	481	494	pS492	-0.423625	-0.0861636	-0.36929	0.352497	0.455205	0.0871168
Alsin	ALS2	Q96Q42	LSLPGLLSQVS[80]PR	482	494	pS492	-0.383794	-0.102186	-0.229423	0.261818	0.269803	0.0452861
Alsin	ALS2	Q96Q42	S[80]DS[80]RSESPEPGYVVTSSGLLLPVLLPR	1458	1484	pS1458 pS1460		0.215027	-0.0580316
Alsin	ALS2	Q96Q42	SDS[80]RS[80]ESPEPGYVVTSSGLLLPVLLPR	1458	1484	pS1460 pS1462	-0.341035
Alsin	ALS2	Q96Q42	SDS[80]RSESPEPGY[80]VVTSSGLLLPVLLPR	1458	1484	pS1460 pY1469		0.0910842	0.0112591
Alsin	ALS2	Q96Q42	SDSRS[80]ESPEPGYVVTSSGLLLPVLLPR	1458	1484	pS1462
Alsin	ALS2	Q96Q42	SDSRS[80]ES[80]PEPGYVVTSSGLLLPVLLPR	1458	1484	pS1462 pS1464	-0.520875	-0.0404859	-0.145455			0.363328
Alsin	ALS2	Q96Q42	SDSRSES[80]PEPGYVVTSSGLLLPVLLPR	1458	1484	pS1464	-0.14106	0.0883187	-0.0725069	0.0428424	0.125162	0.0120691
Alsin	ALS2	Q96Q42	SDSRSES[80]PEPGY[80]VVTSSGLLLPVLLPR	1458	1484	pS1464 pY1469	-0.181616
Alsin	ALS2	Q96Q42	S[80]ESPEPGYVVTSSGLLLPVLLPR	1462	1484	pS1462			-0.0301313			0.0818172
Alsin	ALS2	Q96Q42	SES[80]PEPGYVVTSSGLLLPVLLPR	1462	1484	pS1464	-0.15972	0.0750084	0.0145668	0.127071	0.159773
ALX homeobox protein 1	ALX1	Q15699	S[80]SSIAVLR	305	312	pS305
THO complex subunit 4	ALYREF	Q86V81	QQLS[80]AEELDAQLDAYNAR	236	253	pS239	1.59777	-0.186656	1.378	0.481947	0.0595132	0.0907148
Activating molecule in BECN1-regulated autophagy protein 1	AMBRA1	Q9C0C7	LELSSSAS[80]PQEER	632	644	pS639	0.16412	-1.34182	-0.393201	0.111829	0.232398	0.173417
Activating molecule in BECN1-regulated autophagy protein 1	AMBRA1	Q9C0C7	SSQTGTEPGAAHTSS[80]PQPSTSR	1191	1212	pS1205	0.130597
APC membrane recruitment protein 1	AMER1	Q5JTC6	VSPT[80]PEPS[80]PPATEK	239	252	pT242 pS246		-1.13808
APC membrane recruitment protein 1	AMER1	Q5JTC6	VVAGEVNPPNGPVGDPLSLLFGDVTS[80]LK	293	320	pS318		-0.397483
APC membrane recruitment protein 1	AMER1	Q5JTC6	DS[80]YSGDALYEFYEPDDSLENSPPGDDC[57]LYDLHGR	498	531	pS499	0.474197
E3 ubiquitin-protein ligase AMFR	AMFR	Q9UKV5	SDSIRPALNSPVERPS[80]SDQEEGETSAQTER	507	536	pS522	0.196337
E3 ubiquitin-protein ligase AMFR	AMFR	Q9UKV5	SDSIRPALNSPVERPSS[80]DQEEGETSAQTER	507	536	pS523	-0.438689	-0.545975	-0.561652		0.510672	0.39628
E3 ubiquitin-protein ligase AMFR	AMFR	Q9UKV5	VPLDLS[80]PR	537	544	pS542	0.821474	-0.897271	-1.10228	0.562991	0.126901	0.000141994
Muellerian-inhibiting factor	AMH	P03971	GEDSRLS[80]TAR	220	229	pS226
Amphoterin-induced protein 1	AMIGO1	Q86WK6	RMS[80]DPESVSSVFSDTPIVV	475	493	pS477	0.106019
AMME syndrome candidate gene 1 protein	AMMECR1	Q9Y4X0	LSSS[80]PPSGSGGGGGASSSSHC[57]SGESQC[57]R	13	40	pS16	0.0265286
AMMECR1-like protein	AMMECR1L	Q6DCA0	ENVSDLTLGPGNS[80]PITR	62	78	pS74	-0.330097	-0.559465
Protein amnionless	AMN	Q9BXJ7	RLS[80]LVPK	424	430	pS426			0.411783
Angiomotin-like protein 2	AMOTL2	Q9Y2J4	GGAGT[80]GGTGSPQASLEILAPEDSQVLQQATR	41	71	pT45	0.0871183	0.0700628
Angiomotin-like protein 2	AMOTL2	Q9Y2J4	LLQLS[80]LER	162	169	pS166	0.30214	0.0659881	0.383418	0.119556	0.0119592	0.0958519
Angiomotin-like protein 2	AMOTL2	Q9Y2J4	APSHMSSSHS[80]FPQLAR	174	189	pS183	0.63666	-0.547192	-0.649563	0.247562	0.427329	0.0644357
Angiomotin-like protein 2	AMOTL2	Q9Y2J4	ARGS[80]PHFQHAEVR	233	245	pS236	-0.123224	-0.4423	-0.389375	0.406645		0.486998
Angiomotin-like protein 2	AMOTL2	Q9Y2J4	LSEAHES[80]LTR	355	364	pS361	0.317749
Angiomotin-like protein 2	AMOTL2	Q9Y2J4	QAGAPGGSSGS[80]GGSPELSALR	527	547	pS537		-0.557769
Angiomotin-like protein 2	AMOTL2	Q9Y2J4	QAGAPGGSSGSGGS[80]PELSALR	527	547	pS540
Angiomotin-like protein 2	AMOTL2	Q9Y2J4	DTTLIRHS[80]PQPSPSSSFNEGLLTGGHR	595	621	pS602	0.221052	0.339483		0.395675
Angiomotin-like protein 2	AMOTL2	Q9Y2J4	DTTLIRHS[80]PQPS[80]PSSSFNEGLLTGGHR	595	621	pS602 pS606	0.232272	-0.676294		0.0786698
Angiomotin-like protein 2	AMOTL2	Q9Y2J4	DTT[80]LIRHSPQPSPSSSFNEGLLTGGHR	595	621	pT597		-0.300197	-0.0100861			0.397746
Angiomotin-like protein 2	AMOTL2	Q9Y2J4	HS[80]PQPSPSSSFNEGLLTGGHR	601	621	pS602	-0.127137
Angiomotin-like protein 2	AMOTL2	Q9Y2J4	S[80]VPSVFAAAAAGTQGWQGLSSSER	667	690	pS667	-0.641932	0.144886	-0.302823	0.912485		0.40159
Angiomotin-like protein 2	AMOTL2	Q9Y2J4	SVPS[80]VFAAAAAGTQGWQGLSSSER	667	690	pS670		-1.05418
Angiomotin-like protein 2	AMOTL2	Q9Y2J4	AAS[80]LDSVATSR	757	767	pS759	0.182122	0.173952	-0.144376	0.440038	0.237954	0.347188
AMP deaminase 2	AMPD2	Q01433	QIS[80]QDVKLEPDILLR	166	180	pS168	0.966997	-0.118273	0.475415	0.036354	0.0556872	0.394539
AMP deaminase 2	AMPD2	Q01433	TDS[80]DSDLQLYK	188	198	pS190	-0.373023	-0.0861194	-0.0708634	1.27491	0.861421	0.841512
AMP deaminase 2	AMPD2	Q01433	TDS[80]DSDLQLYKEQGEGQGDR	188	207	pS190		-0.0655768	-0.310041
AMP deaminase 3	AMPD3	Q01432	GPPAAS[80]PAM[16]S[80]PTTPVVTGATSLPTPAPYAM[16]PEFQR	98	132	pS103 pS107
AMP deaminase 3	AMPD3	Q01432	GPPAAS[80]PAMS[80]PTTPVVTGATSLPTPAPYAMPEFQR	98	132	pS103 pS107	1.6427			0.167269
AMP deaminase 3	AMPD3	Q01432	GPPAASPAM[16]S[80]PT[80]TPVVTGATSLPTPAPYAM[16]PEFQR	98	132	pS107 pT109			1.11352
Anaphase-promoting complex subunit 1	ANAPC1	Q9H1A4	S[80]PSISNM[16]AALSR	341	352	pS341	0.0800059	-0.790465
Anaphase-promoting complex subunit 1	ANAPC1	Q9H1A4	SPS[80]ISNM[16]AALSR	341	352	pS343	0.966327	0.222073	-0.0166037		0.415339
Anaphase-promoting complex subunit 1	ANAPC1	Q9H1A4	SPS[80]ISNMAALSR	341	352	pS343	-0.369867
Anaphase-promoting complex subunit 1	ANAPC1	Q9H1A4	AHS[80]PALGVHSFSGVQR	353	368	pS355
Anaphase-promoting complex subunit 1	ANAPC1	Q9H1A4	FNISSHNQS[80]PKR	369	380	pS377	0.106019
Anaphase-promoting complex subunit 1	ANAPC1	Q9H1A4	VFIPGLPAPS[80]LT[80]M[16]SNTM[16]PRPSTPLDGVSTPKPLSK	509	543	pS518 pT520	1.22031
Anaphase-promoting complex subunit 1	ANAPC1	Q9H1A4	LLGS[80]LDEVVLLSPVPELR	544	561	pS547	0.730929	-0.502244	0.182153	0.140952	0.122143	0.123414
Anaphase-promoting complex subunit 1	ANAPC1	Q9H1A4	LLGS[80]LDEVVLLSPVPELRDS[80]SK	544	565	pS547 pS563			0.285875			0.0546963
Anaphase-promoting complex subunit 1	ANAPC1	Q9H1A4	LLGS[80]LDEVVLLSPVPELRDSS[80]K	544	565	pS547 pS564	0.465243	-0.676006		0.0104895	0.0588976
Anaphase-promoting complex subunit 1	ANAPC1	Q9H1A4	LLGSLDEVVLLSPVPELRDS[80]SK	544	565	pS563	0.697959	-1.18226	0.705826			0.117828
Anaphase-promoting complex subunit 1	ANAPC1	Q9H1A4	LLGSLDEVVLLSPVPELRDSS[80]K	544	565	pS564	0.745148	-0.944355
Anaphase-promoting complex subunit 1	ANAPC1	Q9H1A4	NFDFEGSLS[80]PVIAPK	680	694	pS688	0.499918	-0.424228	-0.517033	0.264904	0.2227	0.162164
Anaphase-promoting complex subunit 1	ANAPC1	Q9H1A4	VNVVQYPELS[80]DHEFIEEK	1049	1066	pS1058			-0.350616
Anaphase-promoting complex subunit 2	ANAPC2	Q9UJX6	LLQS[80]PLC[57]AGC[57]SSDK	215	228	pS218	-2.28184		-2.17747
Anaphase-promoting complex subunit 2	ANAPC2	Q9UJX6	TDPASLETGQDS[80]EDDSGEPEDWVPDPVDADPGK	459	491	pS470	-0.0475336	-0.102948	-0.140755	0.0959522	0.0253949	0.0196783
Anaphase-promoting complex subunit 2	ANAPC2	Q9UJX6	RS[80]SDIISLLVSIYGSK	497	512	pS498	0.791069
Anaphase-promoting complex subunit 2	ANAPC2	Q9UJX6	RSS[80]DIISLLVSIYGSK	497	512	pS499	0.340683	0.020964	0.211575
Anaphase-promoting complex subunit 2	ANAPC2	Q9UJX6	LLHQFSFS[80]PER	527	537	pS534	-0.450486	-0.338043	-1.37789
Anaphase-promoting complex subunit 4	ANAPC4	Q9UJX5	IKEEVLS[80]ESEAENQQAGAAALAPEIVIK	771	798	pS777	0.0415378	-0.0794594	0.0072669	0.293456	0.322909	0.232519
Anaphase-promoting complex subunit 4	ANAPC4	Q9UJX5	IKEEVLS[80]ES[80]EAENQQAGAAALAPEIVIK	771	798	pS777 pS779	0.0884331	-0.0714819	-0.0953142	0.023372	0.041688	0.00682825
Anaphase-promoting complex subunit 4	ANAPC4	Q9UJX5	IKEEVLSES[80]EAENQQAGAAALAPEIVIK	771	798	pS779	0.100745	0.0375365	-0.00996808	0.157487	0.1221	0.139152
Ankyrin-3	ANK3	Q12955	S[80]DANASYLR	39	47	pS39	-0.0257449	0.109393	0.11136			0.0476384
Ankyrin-3	ANK3	Q12955	ADIVQQLLQQGAS[80]PNAATTSGYTPLHLSAR	512	541	pS524	-1.69151	-0.136476	-2.303	0.370793	0.664058
Ankyrin-3	ANK3	Q12955	M[16]NVPETM[16]NEVLDM[16]S[80]DDEVR	834	852	pS847	0.103484	0.124496	0.839122	0.11279	0.084061	0.653691
Ankyrin-3	ANK3	Q12955	M[16]NVPETM[16]NEVLDMS[80]DDEVR	834	852	pS847		0.150085	0.24793
Ankyrin-3	ANK3	Q12955	MNVPETMNEVLDM[16]S[80]DDEVR	834	852	pS847	-0.030128	0.25128
Ankyrin-3	ANK3	Q12955	M[16]NVPETM[16]NEVLDM[16]S[80]DDEVRK	834	853	pS847	0.339505	0.185865	0.133332		0.0398376	0.138079
Ankyrin-3	ANK3	Q12955	M[16]NVPETMNEVLDM[16]S[80]DDEVRK	834	853	pS847	0.219569		0.00351162
Ankyrin-3	ANK3	Q12955	MNVPETM[16]NEVLDMS[80]DDEVRK	834	853	pS847	0.0353495		0.0665164	0.37117		0.0253359
Ankyrin-3	ANK3	Q12955	MNVPETMNEVLDMS[80]DDEVRK	834	853	pS847	-0.0754788		0.118466
Ankyrin-3	ANK3	Q12955	M[16]NVPETMNEVLDMS[80]DDEVRK	834	853	pS847	0.0624281		0.141151			0.471582
Ankyrin-3	ANK3	Q12955	MNVPETM[16]NEVLDM[16]S[80]DDEVRK	834	853	pS847	0.19147		0.222412	0.632996
Ankyrin-3	ANK3	Q12955	ELGDDS[80]LPAEGYM[16]GFSLGAR	891	910	pS896	-0.15582	0.143552	-0.868338			0.442047
Ankyrin-3	ANK3	Q12955	EFDS[80]DSLR	954	961	pS957	0.456563	0.0505432	0.360953		0.193403
Ankyrin-3	ANK3	Q12955	EFDSDS[80]LR	954	961	pS959	-0.239935	0.372112	0.387774	0.3067	0.201211	0.099486
Ankyrin-3	ANK3	Q12955	RQS[80]FASLALR	1457	1466	pS1459	0.595187	0.29844	0.562972	0.0932997	0.179234	0.626154
Ankyrin-3	ANK3	Q12955	IDIVTLLEGPIFDYGNISGT[80]R	4164	4184	pT4183
Ankyrin-3	ANK3	Q12955	TSPADGKPRLS[80]LHEEEGSSGSEQK	4332	4355	pS4342		0.189022
Ankyrin-3	ANK3	Q12955	LS[80]LHEEEGSSGSEQK	4341	4355	pS4342			-0.0256347
Ankyrin-3	ANK3	Q12955	LSLHEEEGSS[80]GSEQK	4341	4355	pS4350			0.337816
Ankyrin repeat and KH domain-containing protein 1	ANKHD1	Q8IWZ3	TGGGGGASGSDEDEVS[80]EVESFILDQEDLDNPVLK	86	119	pS101
Ankyrin repeat and KH domain-containing protein 1	ANKHD1	Q8IWZ3	TGGGGGASGSDEDEVS[80]EVES[80]FILDQEDLDNPVLK	86	119	pS101 pS105	0.664445	-0.112393	-0.271647			0.225205
Ankyrin repeat and KH domain-containing protein 1	ANKHD1	Q8IWZ3	TGGGGGAS[80]GSDEDEVSEVESFILDQEDLDNPVLK	86	119	pS93		-0.23144
Ankyrin repeat and KH domain-containing protein 1	ANKHD1	Q8IWZ3	TGGGGGAS[80]GSDEDEVS[80]EVESFILDQEDLDNPVLK	86	119	pS93 pS101
Ankyrin repeat and KH domain-containing protein 1	ANKHD1	Q8IWZ3	TGGGGGAS[80]GS[80]DEDEVSEVESFILDQEDLDNPVLK	86	119	pS93 pS95	-0.27279	-0.146126
Ankyrin repeat and KH domain-containing protein 1	ANKHD1	Q8IWZ3	TGGGGGASGS[80]DEDEVSEVESFILDQEDLDNPVLK	86	119	pS95	-0.222572	-0.0997195	-0.330394	0.150967		0.129438
Ankyrin repeat and KH domain-containing protein 1	ANKHD1	Q8IWZ3	TGGGGGASGS[80]DEDEVS[80]EVESFILDQEDLDNPVLK	86	119	pS95 pS101	-0.289273		-0.23346			0.112314
Ankyrin repeat and KH domain-containing protein 1	ANKHD1	Q8IWZ3	T[80]GGGGGASGSDEDEVSEVESFILDQEDLDNPVLK	86	119	pT86		-0.137232	-0.362074
Ankyrin repeat and KH domain-containing protein 1	ANKHD1	Q8IWZ3	T[80]GGGGGASGSDEDEVS[80]EVESFILDQEDLDNPVLK	86	119	pT86 pS101	-0.1179	-0.320398	-0.415972	0.111806	0.0791979
Ankyrin repeat and KH domain-containing protein 1	ANKHD1	Q8IWZ3	T[80]GGGGGASGS[80]DEDEVSEVESFILDQEDLDNPVLK	86	119	pT86 pS95
Ankyrin repeat and KH domain-containing protein 1	ANKHD1	Q8IWZ3	DNDVDDEQQS[80]PPSAEQIDFVPVQPLSSPQC[57]NFSSDLGSNGTNSLELQK	906	953	pS915		-0.228738
Ankyrin repeat and KH domain-containing protein 1	ANKHD1	Q8IWZ3	LEGEVT[80]PNSLSTSYK	1648	1662	pT1653		-0.904922
Ankyrin repeat and KH domain-containing protein 1	ANKHD1	Q8IWZ3	TVSLPLSS[80]PNIK	1663	1674	pS1670	-1.92292	-0.914164	-2.3457	0.119328	0.23641	0.00695191
Ankyrin repeat and KH domain-containing protein 1	ANKHD1	Q8IWZ3	LNLTS[80]PK	1675	1681	pS1679	-0.126606	-0.678139	-0.724287	0.103633	0.0551514	0.0740312
Ankyrin repeat and KH domain-containing protein 1	ANKHD1	Q8IWZ3	LNLTS[80]PKR	1675	1682	pS1679		-0.750268	-0.809403		0.0688198
Ankyrin repeat and KH domain-containing protein 1	ANKHD1	Q8IWZ3	VS[80]TSPVGLPSIDPSGSSPSSSSAPLASFSGIPGTR	2278	2312	pS2279	-0.479197
Ankyrin repeat and KH domain-containing protein 1	ANKHD1	Q8IWZ3	VSTS[80]PVGLPSIDPSGSSPSSSSAPLASFSGIPGTR	2278	2312	pS2281	-0.422422	-0.228738	-0.231152	0.316041		0.165031
Ankyrin repeat and KH domain-containing protein 1	ANKHD1	Q8IWZ3	VSTSPVGLPS[80]IDPSGSSPSSSSAPLASFSGIPGTR	2278	2312	pS2287		0.0150597	-0.173366		0.0223801
Ankyrin repeat and KH domain-containing protein 1	ANKHD1	Q8IWZ3	VSTSPVGLPSIDPS[80]GSSPSSSSAPLASFSGIPGTR	2278	2312	pS2291			-0.234394
Ankyrin repeat and KH domain-containing protein 1	ANKHD1	Q8IWZ3	VSTSPVGLPSIDPSGSS[80]PSSSSAPLASFSGIPGTR	2278	2312	pS2294
Ankyrin repeat and KH domain-containing protein 1	ANKHD1	Q8IWZ3	VSTSPVGLPSIDPSGSS[80]PS[80]SSSAPLASFSGIPGTR	2278	2312	pS2294 pS2296	-0.786074
Ankyrin repeat and IBR domain-containing protein 1	ANKIB1	Q9P2G1	GVAPADS[80]PEAPR	731	742	pS737
Ankyrin repeat and IBR domain-containing protein 1	ANKIB1	Q9P2G1	GVAPADS[80]PEAPRR	731	743	pS737	-0.189265	0.172977	0.0470194	0.0363316	0.281297	0.148565
Ankyrin repeat and LEM domain-containing protein 2	ANKLE2	Q86XL3	GIC[57]DYFPS[80]PSK	252	262	pS259		-1.31662			0.670786
Ankyrin repeat and LEM domain-containing protein 2	ANKLE2	Q86XL3	TSLPLS[80]PVK	263	271	pS268	-0.11985	-0.699363	-1.38368	0.281125	0.336971
Ankyrin repeat and LEM domain-containing protein 2	ANKLE2	Q86XL3	YGGS[80]PRDPVLTLR	509	521	pS512
Ankyrin repeat and LEM domain-containing protein 2	ANKLE2	Q86XL3	NNS[80]PPTVGAFGHTR	660	673	pS662	-0.66731	-0.26934	-0.789948	0.131847	0.0563948	0.161927
Ankyrin repeat and LEM domain-containing protein 2	ANKLE2	Q86XL3	M[16]SLS[80]PSSPR	801	809	pS804	-0.502939	-0.512913			0.0325679
Ankyrin repeat and LEM domain-containing protein 2	ANKLE2	Q86XL3	MSLSPS[80]SPR	801	809	pS806			-0.799688
Ankyrin repeat and LEM domain-containing protein 2	ANKLE2	Q86XL3	SAVLC[57]YS[80]PSDR	860	870	pS866	-1.76278	-0.807498	-2.74209	0.299447	0.408042	0.23969
Ankyrin repeat family A protein 2	ANKRA2	Q9H9E1	HFS[80]PIK	122	127	pS124	0.665538		0.456348			0.125739
Ankyrin repeat domain-containing protein 11	ANKRD11	Q6UB99	VANS[80]PTMVNLLLGK	273	286	pS276	-0.577166	-0.0104723	-0.893466	0.190826	0.0218594	0.377492
Ankyrin repeat domain-containing protein 11	ANKRD11	Q6UB99	VANS[80]PTM[16]VNLLLGK	273	286	pS276	-0.733788	0.00767235	-0.957743	0.189033	0.231974	0.119592
Ankyrin repeat domain-containing protein 11	ANKRD11	Q6UB99	SVS[80]VDIR	1790	1796	pS1792	1.80317	0.356744	1.54629	0.170822	0.115222	0.0565867
Ankyrin repeat domain-containing protein 11	ANKRD11	Q6UB99	SVS[80]VDIRR	1790	1797	pS1792
Ankyrin repeat domain-containing protein 11	ANKRD11	Q6UB99	FAC[57]LS[80]PGYYSPDYGLPSPK	1843	1861	pS1847	0.638119	0.0576018	0.262146	0.0861373	0.217265	0.0995308
Ankyrin repeat domain-containing protein 11	ANKRD11	Q6UB99	FAC[57]LS[80]PGYYS[80]PDYGLPSPK	1843	1861	pS1847 pS1852	0.122897	0.318994	0.141015	0.410209
Ankyrin repeat domain-containing protein 11	ANKRD11	Q6UB99	FAC[57]LS[80]PGYYSPDYGLPS[80]PK	1843	1861	pS1847 pS1859	1.16384		0.121959
Ankyrin repeat domain-containing protein 11	ANKRD11	Q6UB99	FAC[57]LS[80]PGYY[80]SPDYGLPSPK	1843	1861	pS1847 pY1851		0.928384
Ankyrin repeat domain-containing protein 11	ANKRD11	Q6UB99	VDALHC[57]PPAAVVTVTPS[80]PEGVFS[80]SLQAKPSPSPR	1862	1895	pS1878 pS1884	1.12212	0.77212	0.0412405	0.290535	0.836835
Ankyrin repeat domain-containing protein 11	ANKRD11	Q6UB99	VDALHC[57]PPAAVVTVTPSPEGVFS[80]S[80]LQAKPSPSPR	1862	1895	pS1884 pS1885
Ankyrin repeat domain-containing protein 11	ANKRD11	Q6UB99	VDALHC[57]PPAAVVTVTPSPEGVFSSLQAKPS[80]PSPR	1862	1895	pS1891	0.844948			0.232199
Ankyrin repeat domain-containing protein 11	ANKRD11	Q6UB99	VDALHC[57]PPAAVVTVTPSPEGVFSSLQAKPSPS[80]PR	1862	1895	pS1893		-0.24566	0.0866406
Ankyrin repeat domain-containing protein 11	ANKRD11	Q6UB99	VDALHC[57]PPAAVVT[80]VTPSPEGVFSSLQAKPSPS[80]PR	1862	1895	pT1874 pS1893			1.11865
Ankyrin repeat domain-containing protein 12	ANKRD12	Q6UB98	DNS[80]PDSTPNHPSQTTPAQK	147	165	pS149	0.212708	-0.325	0.411005	0.841871		0.80876
Ankyrin repeat domain-containing protein 12	ANKRD12	Q6UB98	DNS[80]PDSTPNHPSQTTPAQKK	147	166	pS149	-0.285043
Ankyrin repeat domain-containing protein 12	ANKRD12	Q6UB98	SFS[80]PKDDTSLHLFHISTGK	524	542	pS526
Ankyrin repeat domain-containing protein 12	ANKRD12	Q6UB98	DDTSLHLFHISTGKS[80]PK	529	545	pS543	0.092006	0.234772	0.434003
Ankyrin repeat domain-containing protein 12	ANKRD12	Q6UB98	DDTSLHLFHIST[80]GKSPK	529	545	pT540	-0.0990135
Ankyrin repeat domain-containing protein 12	ANKRD12	Q6UB98	TC[57]LS[80]PGSSEM[16]SLQPDLVR	565	582	pS568	0.210898	0.224399	0.493448	0.118152	0.0893628	0.162444
Ankyrin repeat domain-containing protein 12	ANKRD12	Q6UB98	TC[57]LS[80]PGSSEMSLQPDLVR	565	582	pS568	0.712307
Ankyrin repeat domain-containing protein 12	ANKRD12	Q6UB98	VPQPVQVS[80]PSLLQAK	1792	1806	pS1799		0.805768
Ankyrin repeat domain-containing protein 13A	ANKRD13A	Q8IZ07	AIQESLLTST[80]EGLC[57]PSALSETSR	527	549	pT536		1.56899
Ankyrin repeat domain-containing protein 13D	ANKRD13D	Q6ZTN6	GPGS[80]PPRTPPAPGPPSFEEQLR	462	483	pS465		0.792861	0.933011		0.263964
Ankyrin repeat domain-containing protein 13D	ANKRD13D	Q6ZTN6	GPGS[80]PPRT[80]PPAPGPPSFEEQLR	462	483	pS465 pT469	0.413566	0.199764	-0.180819	0.227137	0.816934	0.293059
Ankyrin repeat domain-containing protein 17	ANKRD17	O75179	ATVPVAAAT[80]AAEGEGSPPAVAAVAGPPAAAEVGGGVGGSSR	4	44	pT12	-0.46477	-1.48665	-1.26918			0.656578
Ankyrin repeat domain-containing protein 17	ANKRD17	O75179	AT[80]VPVAAATAAEGEGSPPAVAAVAGPPAAAEVGGGVGGSSR	4	44	pT5	-0.543751	-0.360918	-1.02566	0.0498643	0.0446656	0.0683564
Ankyrin repeat domain-containing protein 17	ANKRD17	O75179	NAS[80]ILLEELDLEK	1455	1467	pS1457
Ankyrin repeat domain-containing protein 17	ANKRD17	O75179	S[80]GPSPLSS[80]PNGK	1693	1704	pS1693 pS1700		-1.47061
Ankyrin repeat domain-containing protein 17	ANKRD17	O75179	SGPS[80]PLSSPNGK	1693	1704	pS1696	0.497943	-1.05594	-0.399706	0.252413	0.277086	0.277531
Ankyrin repeat domain-containing protein 17	ANKRD17	O75179	SGPS[80]PLSS[80]PNGK	1693	1704	pS1696 pS1700	0.121927	-1.1439	-0.765449	0.00991568	0.0505527	0.000288659
Ankyrin repeat domain-containing protein 17	ANKRD17	O75179	LTVAS[80]PK	1705	1711	pS1709	0.0819259	-0.841562	-0.680165	0.0932146	0.00887916	0.0623257
Ankyrin repeat domain-containing protein 17	ANKRD17	O75179	EHYPVS[80]SPSS[80]PSPPAQPGGVSR	2036	2057	pS2041 pS2045		-0.108156	-0.0940509
Ankyrin repeat domain-containing protein 17	ANKRD17	O75179	EHYPVS[80]SPSSPS[80]PPAQPGGVSR	2036	2057	pS2041 pS2047		-0.817079
Ankyrin repeat domain-containing protein 17	ANKRD17	O75179	EHYPVSSPS[80]SPSPPAQPGGVSR	2036	2057	pS2044	-0.448007	-0.0619656	-1.11035	0.0102171
Ankyrin repeat domain-containing protein 17	ANKRD17	O75179	EHYPVSSPS[80]S[80]PS[80]PPAQPGGVSR	2036	2057	pS2044 pS2045 pS2047	1.02662	-0.46312	-0.352464	0.149173	0.310363	0.109982
Ankyrin repeat domain-containing protein 17	ANKRD17	O75179	EHYPVSSPS[80]SPS[80]PPAQPGGVSR	2036	2057	pS2044 pS2047	0.35962	-0.375514	-0.543535	0.33772	0.323529	0.265971
Ankyrin repeat domain-containing protein 17	ANKRD17	O75179	EHYPVSSPSS[80]PSPPAQPGGVSR	2036	2057	pS2045		-1.02194	-0.547994
Ankyrin repeat domain-containing protein 17	ANKRD17	O75179	EHYPVSSPSS[80]PS[80]PPAQPGGVSR	2036	2057	pS2045 pS2047	0.199702			0.607136
Ankyrin repeat domain-containing protein 17	ANKRD17	O75179	EHYPVSSPSSPS[80]PPAQPGGVSR	2036	2057	pS2047		-0.0740384	0.0622277
Ankyrin repeat domain-containing protein 17	ANKRD17	O75179	NS[80]PLDC[57]GSASPNK	2058	2070	pS2059	-0.652207	0.441126	0.121284	0.037066	0.148392	0.052117
Ankyrin repeat domain-containing protein 17	ANKRD17	O75179	NSPLDC[57]GSAS[80]PNK	2058	2070	pS2067	0.283585	-1.03829	-0.780745	0.132628	0.116764	0.110648
Ankyrin repeat domain-containing protein 17	ANKRD17	O75179	APS[80]PAPSSVPLGSEKPSNVSQDR	2399	2421	pS2401	-0.269228	-0.236144	-0.307279	0.00139395	0.114649	0.109786
Ankyrin repeat domain-containing protein 26	ANKRD26	Q9UPS8	TLFEDRDS[80]DS[80]QDEVVVESLPTTSIK	305	329	pS312 pS314	1.08806		0.84533
Ankyrin repeat domain-containing protein 26	ANKRD26	Q9UPS8	ESVNS[80]PVFGK	626	635	pS630	-0.0398822	-0.532519	-0.200635	0.106773	0.037292	0.11517
Serine/threonine-protein phosphatase 6 regulatory ankyrin repeat subunit A	ANKRD28	O15084	LC[57]LQLIASETPLDVLM[16]ETS[80]GTDM[16]LSDSDNR	519	548	pS537		-0.421122
Serine/threonine-protein phosphatase 6 regulatory ankyrin repeat subunit A	ANKRD28	O15084	LC[57]LQLIASETPLDVLM[16]ETSGT[80]DM[16]LSDSDNR	519	548	pT539
Serine/threonine-protein phosphatase 6 regulatory ankyrin repeat subunit A	ANKRD28	O15084	TVS[80]FEALPIMR	1009	1019	pS1011	0.1988	-0.196228	-0.115957	0.016698	0.157313	0.268741
Serine/threonine-protein phosphatase 6 regulatory ankyrin repeat subunit A	ANKRD28	O15084	TVS[80]FEALPIM[16]R	1009	1019	pS1011	0.179561	-0.151663	-0.11798	0.0816905	0.0525324	0.263936
Putative ankyrin repeat domain-containing protein 31	ANKRD31	Q8N7Z5	ALNY[80]ST[80]APK	1685	1693	pY1688 pT1690
Ankyrin repeat domain-containing protein 36A	ANKRD36	A6QL64	ATS[80]DEEDSVLSIAR	1031	1044	pS1033	-0.627645		0.163231
Ankyrin repeat domain-containing protein 50	ANKRD50	Q9ULJ7	GLPNGPTHAFSS[80]PS[80]ESPDSTVDR	1152	1174	pS1163 pS1165	-0.212944
Ankyrin repeat domain-containing protein 50	ANKRD50	Q9ULJ7	GLPNGPTHAFSSPSES[80]PDSTVDR	1152	1174	pS1167		-2.83528
Ankyrin repeat domain-containing protein 50	ANKRD50	Q9ULJ7	SSLSNNS[80]LK	1177	1185	pS1183	-0.513564	0.118607	-0.0144525			0.224738
Serine/threonine-protein phosphatase 6 regulatory ankyrin repeat subunit C	ANKRD52	Q8NB46	TVGGC[57]GALPHGASC[57]PYSQERPGAIGLDGC[57]YS[80]E	1045	1076	pS1075	0.0782813		-0.687141	0.176517
Ankyrin repeat domain-containing protein 54	ANKRD54	Q6NXT1	S[80]GHS[80]SSEGEC[57]AVAPEPLTDAEGLFSFADFGSALGGGGAGLSGR	14	56	pS14 pS17		0.0755379
Ankyrin repeat domain-containing protein 54	ANKRD54	Q6NXT1	SGHS[80]SSEGEC[57]AVAPEPLTDAEGLFSFADFGSALGGGGAGLSGR	14	56	pS17		0.238646	-0.0693213
Ankyrin repeat domain-containing protein 54	ANKRD54	Q6NXT1	SGHS[80]S[80]SEGEC[57]AVAPEPLTDAEGLFSFADFGSALGGGGAGLSGR	14	56	pS17 pS18	-0.107313
Ankyrin repeat domain-containing protein 54	ANKRD54	Q6NXT1	SGHS[80]S[80]S[80]EGEC[57]AVAPEPLTDAEGLFSFADFGSALGGGGAGLSGR	14	56	pS17 pS18 pS19	-0.175577	0.0344535	0.0597926		0.00308719	0.0780245
Ankyrin repeat domain-containing protein 54	ANKRD54	Q6NXT1	SGHSS[80]S[80]EGEC[57]AVAPEPLTDAEGLFSFADFGSALGGGGAGLSGR	14	56	pS18 pS19	-0.221004	-0.0299312	0.00506805			0.0116396
Ankyrin repeat domain-containing protein 54	ANKRD54	Q6NXT1	SGHSSS[80]EGEC[57]AVAPEPLTDAEGLFSFADFGSALGGGGAGLSGR	14	56	pS19	-0.163566	-0.356877
Ankyrin repeat and SAM domain-containing protein 1A	ANKS1A	Q92625	S[80]HPETLTHTASPHPGGAEEGDR	579	600	pS579	-0.818141	-0.0513116	-0.51171		0.11661	0.30064
Ankyrin repeat and SAM domain-containing protein 1A	ANKS1A	Q92625	SHPETLT[80]HTASPHPGGAEEGDR	579	600	pT585			-0.743236
Ankyrin repeat and SAM domain-containing protein 1A	ANKS1A	Q92625	AELKLS[80]R	615	621	pS620	-0.182044	0.0540971	0.372349	0.117423	0.153961	0.156178
Ankyrin repeat and SAM domain-containing protein 1A	ANKS1A	Q92625	S[80]LSKSDSDLLTC[57]SPTEDATM[16]GSR	622	644	pS622			-0.36277
Ankyrin repeat and SAM domain-containing protein 1A	ANKS1A	Q92625	SLS[80]KSDSDLLTC[57]SPTEDATM[16]GSR	622	644	pS624	-0.314922	-0.0582505			0.0467839
Ankyrin repeat and SAM domain-containing protein 1A	ANKS1A	Q92625	SLS[80]KSDSDLLTC[57]SPTEDATMGSR	622	644	pS624			-0.455088
Ankyrin repeat and SAM domain-containing protein 1A	ANKS1A	Q92625	SLS[80]KS[80]DSDLLTC[57]SPTEDATMGSR	622	644	pS624 pS626	0.0285255			0.352706
Ankyrin repeat and SAM domain-containing protein 1A	ANKS1A	Q92625	SLSKS[80]DSDLLTC[57]SPTEDATMGSR	622	644	pS626	-0.418226	-0.0635951	-0.395332	0.0524873	0.0476079	0.0460503
Ankyrin repeat and SAM domain-containing protein 1A	ANKS1A	Q92625	SLSKS[80]DSDLLTC[57]SPTEDATM[16]GSR	622	644	pS626	-0.337635	-0.0696177		0.0807348	0.0277535
Ankyrin repeat and SAM domain-containing protein 1A	ANKS1A	Q92625	SLSKS[80]DS[80]DLLTC[57]SPTEDATMGSR	622	644	pS626 pS628		-0.226042	-0.246771			0.275285
Ankyrin repeat and SAM domain-containing protein 1A	ANKS1A	Q92625	SLSKSDS[80]DLLTC[57]SPTEDATMGSR	622	644	pS628	-0.464146	-0.0523795
Ankyrin repeat and SAM domain-containing protein 1A	ANKS1A	Q92625	SLSKSDS[80]DLLTC[57]SPTEDATM[16]GSR	622	644	pS628	-0.778943		-0.445663
Ankyrin repeat and SAM domain-containing protein 1A	ANKS1A	Q92625	S[80]DSDLLTC[57]SPTEDATM[16]GSR	626	644	pS626	-0.334462	-0.147298	-0.379778		0.24927	0.0749741
Ankyrin repeat and SAM domain-containing protein 1A	ANKS1A	Q92625	S[80]DSDLLTC[57]SPTEDATMGSR	626	644	pS626
Ankyrin repeat and SAM domain-containing protein 1A	ANKS1A	Q92625	SDS[80]DLLTC[57]SPTEDATM[16]GSR	626	644	pS628	-0.33335	0.178208	-0.372922		0.384146	0.186411
Ankyrin repeat and SAM domain-containing protein 1A	ANKS1A	Q92625	SDS[80]DLLTC[57]SPTEDATMGSR	626	644	pS628	-1.15389
Ankyrin repeat and SAM domain-containing protein 1A	ANKS1A	Q92625	SDSDLLTC[57]S[80]PTEDATMGSR	626	644	pS634	0.786863	-0.0752513	0.4191	0.0410654		0.0939006
Ankyrin repeat and SAM domain-containing protein 1A	ANKS1A	Q92625	SDSDLLTC[57]S[80]PTEDATM[16]GSR	626	644	pS634	0.969872	0.152408	0.52265			0.501549
Ankyrin repeat and SAM domain-containing protein 1A	ANKS1A	Q92625	SES[80]LSNC[57]SIGK	645	655	pS647	-0.317507	-0.0924185	-0.322726	0.0607935	0.0741524	0.102692
Ankyrin repeat and SAM domain-containing protein 1A	ANKS1A	Q92625	SES[80]LSNC[57]S[80]IGK	645	655	pS647 pS652		0.123718	-0.104218		0.211633
Ankyrin repeat and SAM domain-containing protein 1A	ANKS1A	Q92625	SES[80]LSNC[57]SIGKK	645	656	pS647	-0.33321	-0.0974277	-0.362358	0.308055	0.246155	0.215164
Ankyrin repeat and SAM domain-containing protein 1A	ANKS1A	Q92625	SES[80]LSNC[57]S[80]IGKK	645	656	pS647 pS652	-0.347637	0.471381	-0.326764		0.167137
Ankyrin repeat and SAM domain-containing protein 1A	ANKS1A	Q92625	SESLS[80]NC[57]SIGKK	645	656	pS649		-0.262041
Ankyrin repeat and SAM domain-containing protein 1A	ANKS1A	Q92625	S[80]PSFASEWDEIEK	661	673	pS661	-0.197319	-0.117107	-0.329557	0.123208
Ankyrin repeat and SAM domain-containing protein 1A	ANKS1A	Q92625	SPS[80]FASEWDEIEK	661	673	pS663	-0.279251	0.0231801	-0.0619896
Ankyrin repeat and SAM domain-containing protein 1A	ANKS1A	Q92625	IM[16]SS[80]IGEGIDFSQER	674	688	pS677	-0.37708	-0.0984066	-0.469524	0.00385341	0.0335247	0.0699846
Ankyrin repeat and SAM domain-containing protein 1A	ANKS1A	Q92625	IMSS[80]IGEGIDFSQER	674	688	pS677	-0.401489	-0.086856	-0.507566	0.0761575	0.0748285	0.127374
Ankyrin repeat and SAM domain-containing protein 3	ANKS3	Q6ZW76	GYVTFNS[80]S[80]GENPLEEEGLC[57]C[57]R	296	316	pS302 pS303			0.837258
Ankyrin repeat and SAM domain-containing protein 4B	ANKS4B	Q8N8V4	S[80]SPSNASAPGTFGSLSK	183	199	pS183			-1.5145
Ankyrin repeat and SAM domain-containing protein 4B	ANKS4B	Q8N8V4	SS[80]PSNASAPGTFGSLSK	183	199	pS184	-1.24527	-0.313682	-0.733454	0.644192	0.193238
Ankyrin repeat and SAM domain-containing protein 4B	ANKS4B	Q8N8V4	ISS[80]PEDISDSK	281	291	pS283	0.740045	-0.255963	0.218118		0.151382
Ankyrin repeat and SAM domain-containing protein 4B	ANKS4B	Q8N8V4	ISS[80]PEDISDSKR	281	292	pS283	1.06678	-0.282914	-0.148487	0.331698	0.117461	0.312193
Ankyrin repeat and SAM domain-containing protein 6	ANKS6	Q68DC2	LPS[80]DKLK	549	555	pS551	-0.339677	0.253964	0.374957	0.0410993	0.142508	0.0835027
Ankyrin repeat and SAM domain-containing protein 6	ANKS6	Q68DC2	S[80]GGSIDNVLSQIAAQR	657	672	pS657
Ankyrin repeat and SAM domain-containing protein 6	ANKS6	Q68DC2	SGGS[80]IDNVLSQIAAQR	657	672	pS660
Ankyrin repeat and SAM domain-containing protein 6	ANKS6	Q68DC2	STS[80]PTLTPSPSPK	732	744	pS734	0.26787	-0.35857		0.418308
Ankyrin repeat and SAM domain-containing protein 6	ANKS6	Q68DC2	STSPTLTPSPS[80]PK	732	744	pS742
Ankyrin repeat and zinc finger domain-containing protein 1	ANKZF1	Q9H8Y5	VLSLLSAPLGS[80]GGFTLLHAAAAAGR	523	547	pS533	-0.0902721	-0.962888	-1.08513	0.151553	0.195263	0.0550243
Ankyrin repeat and zinc finger domain-containing protein 1	ANKZF1	Q9H8Y5	LAAQLGAPTS[80]PIPDSAIVNTR	666	686	pS675	0.0768799	-0.612557	-0.857262	0.0607469	0.256407	0.00243675
Ankyrin repeat and zinc finger domain-containing protein 1	ANKZF1	Q9H8Y5	LAAQLGAPT[80]SPIPDSAIVNTR	666	686	pT674		-0.585939	-0.784278		0.1145
Actin-binding protein anillin	ANLN	Q9NQW6	QPLSEASNQQPLS[80]GGEEK	42	59	pS54	1.23614	-0.751206	0.548607	0.201617	0.429304	0.171413
Actin-binding protein anillin	ANLN	Q9NQW6	SC[57]SPSPVS[80]PQVQPQAADTISDSVAVPASLLGMR	95	127	pS102	1.25632	-0.946488
Actin-binding protein anillin	ANLN	Q9NQW6	SC[57]SPSPVS[80]PQVQPQAADTISDSVAVPASLLGM[16]R	95	127	pS102	-1.80833	3.43041	0.766573			2.38634
Actin-binding protein anillin	ANLN	Q9NQW6	S[80]C[57]S[80]PSPVSPQVQPQAADTISDSVAVPASLLGM[16]R	95	127	pS95 pS97	-0.132827
Actin-binding protein anillin	ANLN	Q9NQW6	SC[57]S[80]PSPVSPQVQPQAADTISDSVAVPASLLGM[16]R	95	127	pS97		-3.325
Actin-binding protein anillin	ANLN	Q9NQW6	SC[57]S[80]PSPVSPQVQPQAADTISDSVAVPASLLGMR	95	127	pS97	1.13701		0.377683	0.153278		0.0218196
Actin-binding protein anillin	ANLN	Q9NQW6	SC[57]S[80]PS[80]PVSPQVQPQAADTISDSVAVPASLLGM[16]R	95	127	pS97 pS99	1.16418	-0.423752	-0.546368
Actin-binding protein anillin	ANLN	Q9NQW6	SC[57]S[80]PS[80]PVSPQVQPQAADTISDSVAVPASLLGMR	95	127	pS97 pS99	0.560065		-0.256077	0.179843		0.0465788
Actin-binding protein anillin	ANLN	Q9NQW6	SC[57]SPS[80]PVSPQVQPQAADTISDSVAVPASLLGMR	95	127	pS99	1.14515	-0.876406	0.427395		0.215361
Actin-binding protein anillin	ANLN	Q9NQW6	SC[57]SPS[80]PVSPQVQPQAADTISDSVAVPASLLGM[16]R	95	127	pS99	1.02999			0.57267
Actin-binding protein anillin	ANLN	Q9NQW6	SC[57]SPS[80]PVS[80]PQVQPQAADTISDSVAVPASLLGMR	95	127	pS99 pS102	0.47008	-0.727783	-0.200751	0.00397838	0.193374	0.0115637
Actin-binding protein anillin	ANLN	Q9NQW6	SC[57]SPS[80]PVS[80]PQVQPQAADTISDSVAVPASLLGM[16]R	95	127	pS99 pS102	0.885117		0.118466
Actin-binding protein anillin	ANLN	Q9NQW6	ALS[80]SSADDASLVNASISSSVK	272	292	pS274	2.21491			0.157206
Actin-binding protein anillin	ANLN	Q9NQW6	ALSSS[80]ADDASLVNASISSSVK	272	292	pS276	1.30311	-0.549779	0.890754	0.628956	0.000652966	0.329439
Actin-binding protein anillin	ANLN	Q9NQW6	SC[57]EGQNPELLPKT[80]PIS[80]PLK	308	326	pT320 pS323
Actin-binding protein anillin	ANLN	Q9NQW6	TPIS[80]PLK	320	326	pS323	1.24802	-0.868767	0.595739	0.0803519	0.276628	0.0482934
Actin-binding protein anillin	ANLN	Q9NQW6	STLS[80]QTVPSK	336	345	pS339			2.37604
Actin-binding protein anillin	ANLN	Q9NQW6	DKS[80]TTPGGTGIKPFLER	360	376	pS362
Actin-binding protein anillin	ANLN	Q9NQW6	DKST[80]TPGGTGIKPFLER	360	376	pT363		0.0480713
Actin-binding protein anillin	ANLN	Q9NQW6	DKSTT[80]PGGTGIKPFLER	360	376	pT364		-1.24913
Actin-binding protein anillin	ANLN	Q9NQW6	TQS[80]LPVTEK	483	491	pS485	0.897586	-0.586119	1.2478	0.136979	0.414582	0.0494269
Actin-binding protein anillin	ANLN	Q9NQW6	GFTEC[57]EM[16]TKSS[80]PLK	508	521	pS518	0.862804	-0.885519	-0.130491	0.511898	0.726173	0.339676
Actin-binding protein anillin	ANLN	Q9NQW6	GFTEC[57]EMTKSS[80]PLK	508	521	pS518	0.906326		-0.0267525	0.392901
Actin-binding protein anillin	ANLN	Q9NQW6	SS[80]PLKITLFLEEDK	517	530	pS518	1.15574	-0.906978	-0.199929	0.113273	0.352676	0.0438751
Actin-binding protein anillin	ANLN	Q9NQW6	EIEM[16]S[80]VDDDDINSSK	549	563	pS553	-0.150213	-0.670094	-1.22666	0.272349	0.403476	0.00792221
Actin-binding protein anillin	ANLN	Q9NQW6	EIEMSVDDDDINS[80]SK	549	563	pS561	-1.80459	-0.685201	-2.375		0.41394
Actin-binding protein anillin	ANLN	Q9NQW6	EIEM[16]SVDDDDINS[80]SK	549	563	pS561	-2.00847	-0.677369	-2.72607		0.62365
Actin-binding protein anillin	ANLN	Q9NQW6	EIEM[16]SVDDDDINSS[80]K	549	563	pS562	-1.78789		-3.34097
Actin-binding protein anillin	ANLN	Q9NQW6	S[80]QEEM[16]DQALAESSEEQEDALNISSM[16]SLLAPLAQTVGVVSPESLVSTPR	583	630	pS583		-0.486584	0.292853		0.50504
Actin-binding protein anillin	ANLN	Q9NQW6	S[80]QEEM[16]DQALAES[80]SEEQEDALNISSM[16]SLLAPLAQTVGVVSPESLVSTPR	583	630	pS583 pS594		-0.0588758			0.651131
Actin-binding protein anillin	ANLN	Q9NQW6	SQEEM[16]DQALAES[80]SEEQEDALNISSM[16]SLLAPLAQTVGVVSPESLVSTPR	583	630	pS594		-0.493123
Actin-binding protein anillin	ANLN	Q9NQW6	SQEEM[16]DQALAESS[80]EEQEDALNISSM[16]SLLAPLAQTVGVVSPESLVSTPR	583	630	pS595	1.15018		0.270942			0.2608
Actin-binding protein anillin	ANLN	Q9NQW6	SQEEM[16]DQALAESS[80]EEQEDALNISSMSLLAPLAQTVGVVSPESLVSTPR	583	630	pS595
Actin-binding protein anillin	ANLN	Q9NQW6	SQEEM[16]DQALAESS[80]EEQEDALNIS[80]SM[16]SLLAPLAQTVGVVSPESLVSTPR	583	630	pS595 pS605	0.569322		0.704982			0.333752
Actin-binding protein anillin	ANLN	Q9NQW6	SQEEM[16]DQALAESSEEQEDALNISSM[16]S[80]LLAPLAQTVGVVSPESLVSTPR	583	630	pS608	1.2223		-0.607769	0.240884
Actin-binding protein anillin	ANLN	Q9NQW6	AES[80]GDSLGSEDRDLLYSIDAYR	656	677	pS658	-0.405017		1.75379			0.427933
Actin-binding protein anillin	ANLN	Q9NQW6	AES[80]GDS[80]LGSEDRDLLYSIDAYR	656	677	pS658 pS661	1.53893	-0.458736	0.732346	0.666224	0.161746	0.268309
Actin-binding protein anillin	ANLN	Q9NQW6	AESGDS[80]LGSEDRDLLYSIDAYR	656	677	pS661	-0.387381	-0.936041	-0.532953	0.108563	0.229739	0.00295225
Actin-binding protein anillin	ANLN	Q9NQW6	AESGDS[80]LGS[80]EDRDLLYSIDAYR	656	677	pS661 pS664		-1.05956
Actin-binding protein anillin	ANLN	Q9NQW6	AESGDSLGS[80]EDRDLLYSIDAYR	656	677	pS664	1.73384
Actin-binding protein anillin	ANLN	Q9NQW6	NKAS[80]PQSEFMPSK	789	801	pS792	2.34785	-0.319241	2.07156	0.0288216		0.396676
Actin-binding protein anillin	ANLN	Q9NQW6	NKAS[80]PQSEFM[16]PSK	789	801	pS792	2.40655	-0.211172	2.10034	0.162856
Actin-binding protein anillin	ANLN	Q9NQW6	AS[80]PQSEFM[16]PSK	791	801	pS792	1.3767
Anoctamin-6	ANO6	Q4KMQ2	VLS[80]VDESIIKPEQEFFTAPFEK	167	188	pS169
Anoctamin-6	ANO6	Q4KMQ2	M[16]IEAVDNNLRPKS[80]E	897	910	pS909	0.527528	0.555078	0.761857	0.513657	0.255302	0.520334
Anoctamin-6	ANO6	Q4KMQ2	MIEAVDNNLRPKS[80]E	897	910	pS909	0.568133	0.420129	0.804038	0.656334	0.749196	0.678097
Anoctamin-8	ANO8	Q9HCE9	RRPGPSPEALLEEGS[80]PTMVEK	627	647	pS641	0.944874
Anoctamin-8	ANO8	Q9HCE9	GLEPGVFTLAEEDDEAEGAPGS[80]PEREPPAILFR	648	680	pS669	0.592862	-0.0511858	0.553276
Acidic leucine-rich nuclear phosphoprotein 32 family member A	ANP32A	P39687	TPS[80]DVKELVLDNSR	15	28	pS17
Acidic leucine-rich nuclear phosphoprotein 32 family member A	ANP32A	P39687	ELVLDNS[80]R	21	28	pS27	-2.28293	0.272065	-0.421921		0.258553
Annexin A1	ANXA1	P04083	DITSDTS[80]GDFR	167	177	pS173
Annexin A13	ANXA13	P27216	ASS[80]PQGFDVDR	8	18	pS10	0.661262
Annexin A2	ANXA2	P07355	LS[80]LEGDHSTPPSAYGSVK	11	28	pS12			0.556305
Annexin A2	ANXA2	P07355	LSLEGDHS[80]TPPSAYGSVK	11	28	pS18	-0.848115	0.00268736	-0.273149			0.386391
Annexin A2	ANXA2	P07355	LSLEGDHST[80]PPSAYGSVK	11	28	pT19	-0.663299	0.238669	-0.234917	0.23975	0.312703	0.348367
Annexin A2	ANXA2	P07355	LSLEGDHSTPPSAY[80]GSVK	11	28	pY24	0.386684	0.199225	0.23537	0.155208	0.0946014	0.23734
Annexin A2	ANXA2	P07355	AYT[80]NFDAER	29	37	pT31			-0.167107
Annexin A2	ANXA2	P07355	AY[80]TNFDAER	29	37	pY30	0.287533	0.109735	0.220591	0.2247	0.289251	0.198502
Annexin A2	ANXA2	P07355	AY[80]TNFDAERDALNIETAIK	29	47	pY30	0.492713	0.223405		0.3277	0.338321
Annexin A2	ANXA2	P07355	ELAS[80]ALK	82	88	pS85	-0.102513	0.200875	0.0686305	0.242632	0.455001	0.407126
Annexin A2	ANXA2	P07355	S[80]ALSGHLETVILGLLK	89	104	pS89	-0.0373051	0.18851	0.16875	0.105519	0.164409	0.210275
Annexin A2	ANXA2	P07355	GLGTDEDS[80]LIEIIC[57]SR	120	135	pS127	-0.341339	0.221421	-0.0114122	0.381712	0.388902	0.449925
Annexin A2	ANXA2	P07355	DIIS[80]DTSGDFRK	158	169	pS161	0.122666	0.160217	0.292853	0.153817	0.315915
Annexin A2	ANXA2	P07355	DIISDTS[80]GDFRK	158	169	pS164	0.0443951	0.107231	0.210169	0.103807	0.149474	0.183763
Annexin A2	ANXA2	P07355	AEDGS[80]VIDYELIDQDAR	180	196	pS184	0.679086	-0.443887	-0.289388	0.436116	0.568348	0.264755
Annexin A2	ANXA2	P07355	AEDGSVIDY[80]ELIDQDAR	180	196	pY188
Annexin A2	ANXA2	P07355	SYSPY[80]DM[16]LESIR	234	245	pY238	0.363147	0.397079	0.124186	0.103323		0.420802
Annexin A2	ANXA2	P07355	SYSPY[80]DM[16]LESIRK	234	246	pY238		0.222384	-0.825084		0.0687623
Annexin A2	ANXA2	P07355	SYSPY[80]DMLESIRK	234	246	pY238	0.501465	0.334925	0.271222	0.162865		0.310688
Putative annexin A2-like protein	ANXA2P2	A6NMY6	LS[80]LEGDHSTPPSAYGSVK	11	28	pS12			0.556305
Putative annexin A2-like protein	ANXA2P2	A6NMY6	LSLEGDHS[80]TPPSAYGSVK	11	28	pS18	-0.848115	0.00268736	-0.273149			0.386391
Putative annexin A2-like protein	ANXA2P2	A6NMY6	LSLEGDHST[80]PPSAYGSVK	11	28	pT19	-0.663299	0.238669	-0.234917	0.23975	0.312703	0.348367
Putative annexin A2-like protein	ANXA2P2	A6NMY6	LSLEGDHSTPPSAY[80]GSVK	11	28	pY24	0.386684	0.199225	0.23537	0.155208	0.0946014	0.23734
Putative annexin A2-like protein	ANXA2P2	A6NMY6	AYT[80]NFDAER	29	37	pT31			-0.167107
Putative annexin A2-like protein	ANXA2P2	A6NMY6	AY[80]TNFDAER	29	37	pY30	0.287533	0.109735	0.220591	0.2247	0.289251	0.198502
Putative annexin A2-like protein	ANXA2P2	A6NMY6	AY[80]TNFDAERDALNIETAIK	29	47	pY30	0.492713	0.223405		0.3277	0.338321
Putative annexin A2-like protein	ANXA2P2	A6NMY6	ELAS[80]ALK	82	88	pS85	-0.102513	0.200875	0.0686305	0.242632	0.455001	0.407126
Putative annexin A2-like protein	ANXA2P2	A6NMY6	S[80]ALSGHLETVILGLLK	89	104	pS89	-0.0373051	0.18851	0.16875	0.105519	0.164409	0.210275
Putative annexin A2-like protein	ANXA2P2	A6NMY6	GLGTDEDS[80]LIEIIC[57]SR	120	135	pS127	-0.341339	0.221421	-0.0114122	0.381712	0.388902	0.449925
Putative annexin A2-like protein	ANXA2P2	A6NMY6	DIIS[80]DTSGDFRK	158	169	pS161	0.122666	0.160217	0.292853	0.153817	0.315915
Putative annexin A2-like protein	ANXA2P2	A6NMY6	DIISDTS[80]GDFRK	158	169	pS164	0.0443951	0.107231	0.210169	0.103807	0.149474	0.183763
Putative annexin A2-like protein	ANXA2P2	A6NMY6	SYSPY[80]DM[16]LESIR	234	245	pY238	0.363147	0.397079	0.124186	0.103323		0.420802
Putative annexin A2-like protein	ANXA2P2	A6NMY6	SYSPY[80]DM[16]LESIRK	234	246	pY238		0.222384	-0.825084		0.0687623
Putative annexin A2-like protein	ANXA2P2	A6NMY6	SYSPY[80]DMLESIRK	234	246	pY238	0.501465	0.334925	0.271222	0.162865		0.310688
Annexin A3	ANXA3	P12429	DYPDFS[80]PSVDAEAIQK	14	29	pS19	-0.312263	0.271206	0.157898	0.229421	0.180118	0.227774
Annexin A3	ANXA3	P12429	DYPDFSPS[80]VDAEAIQK	14	29	pS21	-0.293517	0.154848	0.50325		0.0845272	0.0886355
Annexin A3	ANXA3	P12429	S[80]LGDDISSETSGDFRK	139	154	pS139	-0.501398	0.165191		0.591179	0.307356
Annexin A3	ANXA3	P12429	SLGDDISS[80]ETSGDFRK	139	154	pS146	-0.72352	0.609135	-0.145167	0.190796	0.918702	0.732418
Annexin A3	ANXA3	P12429	DES[80]LKVDEHLAK	165	176	pS167		0.366534
Annexin A4	ANXA4	P09525	AAS[80]GFNAMEDAQTLR	10	24	pS12	-0.0554581	0.17784	0.18628	0.0694895		0.0884141
Annexin A4	ANXA4	P09525	AAS[80]GFNAM[16]EDAQTLR	10	24	pS12	-0.184886	0.178297	0.102765	2.81759	2.51902	2.43836
Annexin A4	ANXA4	P09525	AAS[80]GFNAM[16]EDAQTLRK	10	25	pS12	0.0709027	0.16188	0.212795	0.39338	0.095997	0.180049
Annexin A4	ANXA4	P09525	AAS[80]GFNAMEDAQTLRK	10	25	pS12	-0.0350023	0.301937	0.499118	0.102262	0.164561	0.593888
Annexin A5	ANXA5	P08758	GLGTDEES[80]ILTLLTSR	30	45	pS37		0.0141374
Annexin A5	ANXA5	P08758	LYDAY[80]ELK	90	97	pY94		0.155745	0.268528		0.128254	0.220676
Annexin A5	ANXA5	P08758	QVYEEEYGS[80]SLEDDVVGDTSGYYQR	127	151	pS135			0.642104
Aldehyde oxidase	AOX1	Q06278	SPLT[80]PEK	1304	1310	pT1307	0.821013	0.365436	0.910199	0.0813438		0.19962
AP-1 complex-associated regulatory protein	AP1AR	Q63HQ0	IVQQYHPSNNGEYQSS[80]GPEDDFESC[57]LR	133	159	pS148	-0.778943
AP-1 complex-associated regulatory protein	AP1AR	Q63HQ0	LSS[80]DATVLTPNTESSC[57]DLMTK	173	193	pS175	1.45914
AP-1 complex-associated regulatory protein	AP1AR	Q63HQ0	S[80]KTEEDILR	226	234	pS226		-0.4423
AP-1 complex-associated regulatory protein	AP1AR	Q63HQ0	SKT[80]EEDILR	226	234	pT228	0.621184	-0.160214	-0.108949	0.0747297		0.0968985
AP-1 complex subunit gamma-1	AP1G1	O43747	TFQLQLLS[80]PSSSIVPAFNTGTITQVIK	757	783	pS764	-0.302752	-0.252399	-0.35812		0.185961	0.0944483
AP-1 complex subunit gamma-1	AP1G1	O43747	TFQLQLLSPSS[80]SIVPAFNTGTITQVIK	757	783	pS767	-0.117702
AP-1 complex subunit mu-1	AP1M1	Q9BXS5	VLFDNT[80]GR	218	225	pT223	-0.476	0.039747	-0.132724	0.224429	0.153104	0.127869
AP-1 complex subunit mu-2	AP1M2	Q9Y6Q5	VPPTVT[80]NAVSWR	149	160	pT154		-0.741962
AP-1 complex subunit mu-2	AP1M2	Q9Y6Q5	VLFELT[80]GR	218	225	pT223	-0.364513	0.126487	0.0303029	0.19149	0.112641	0.216558
AP-1 complex subunit sigma-1A	AP1S1	P61966	AIEQADLLQEEDESPRS[80]VLEEMGLA	134	158	pS150	0.232906
AP-2 complex subunit alpha-1	AP2A1	O95782	SS[80]PPVQFSLLHSK	517	529	pS518	-0.282932	0.178073	-0.323976		0.345817
AP-2 complex subunit alpha-1	AP2A1	O95782	RDPSSNDINGGMEPTPSTVS[80]T[80]PS[80]PSADLLGLR	633	664	pS652 pT653 pS655	-0.288766	0.172261	0.196749	0.0461598	0.230041	0.0934701
AP-2 complex subunit alpha-1	AP2A1	O95782	RDPSSNDINGGM[16]EPTPSTVS[80]T[80]PS[80]PSADLLGLR	633	664	pS652 pT653 pS655	-0.678303	-0.199349	0.221772	0.749799		0.590996
AP-2 complex subunit alpha-1	AP2A1	O95782	RDPSSNDINGGM[16]EPTPSTVSTPS[80]PSADLLGLR	633	664	pS655	-0.490783	0.28709	0.00387657	0.222644	0.266798	0.0597921
AP-2 complex subunit alpha-1	AP2A1	O95782	RDPSSNDINGGMEPTPSTVSTPS[80]PSADLLGLR	633	664	pS655	-0.393742	0.499288	0.0032371	0.0470184	0.455896	0.0894439
AP-2 complex subunit alpha-1	AP2A1	O95782	RDPSSNDINGGMEPTPSTVST[80]PS[80]PSADLLGLR	633	664	pT653 pS655	-0.256978	0.15869	-0.0276949	0.223395	0.594235	0.125989
AP-2 complex subunit alpha-1	AP2A1	O95782	RDPSSNDINGGM[16]EPTPSTVST[80]PS[80]PSADLLGLR	633	664	pT653 pS655		0.292043			0.569813
AP-2 complex subunit alpha-1	AP2A1	O95782	DPSSNDINGGM[16]EPTPSTVS[80]T[80]PSPSADLLGLR	634	664	pS652 pT653		-0.95573
AP-2 complex subunit alpha-1	AP2A1	O95782	DPSSNDINGGM[16]EPTPSTVS[80]T[80]PS[80]PSADLLGLR	634	664	pS652 pT653 pS655	0.472893	0.307041			0.23624
AP-2 complex subunit alpha-1	AP2A1	O95782	DPSSNDINGGMEPTPSTVS[80]T[80]PS[80]PSADLLGLR	634	664	pS652 pT653 pS655	1.37135		-0.0560136			0.217819
AP-2 complex subunit alpha-1	AP2A1	O95782	DPSSNDINGGM[16]EPTPSTVSTPS[80]PSADLLGLR	634	664	pS655	-0.398195	0.251996	0.0063693	0.074617	0.0037512	0.0597249
AP-2 complex subunit alpha-1	AP2A1	O95782	DPSSNDINGGMEPTPSTVSTPS[80]PSADLLGLR	634	664	pS655	-0.409262		-0.279765
AP-2 complex subunit alpha-1	AP2A1	O95782	DPSSNDINGGM[16]EPTPSTVSTPSPS[80]ADLLGLR	634	664	pS657	-0.428699			0.0480496
AP-2 complex subunit alpha-1	AP2A1	O95782	DPSSNDINGGMEPTPSTVST[80]PS[80]PSADLLGLR	634	664	pT653 pS655	-0.258382	0.210349	0.000874605	0.0406932	0.122257	0.0648982
AP-2 complex subunit alpha-1	AP2A1	O95782	DPSSNDINGGM[16]EPTPSTVST[80]PS[80]PSADLLGLR	634	664	pT653 pS655	-0.661865	0.748135	0.836635
AP-2 complex subunit mu	AP2M1	Q96CW1	EEQSQITSQVT[80]GQIGWR	146	162	pT156			0.776586			0.383389
AP-3 complex subunit beta-1	AP3B1	O00203	EGDELEDNGKNFYES[80]DDDQK	262	281	pS276	-0.1711	0.0416897	-0.100488	0.120245	0.203484	0.321976
AP-3 complex subunit beta-1	AP3B1	O00203	NFYES[80]DDDQK	272	281	pS276	-0.230994	0.0624227	-0.0578352	0.173477	0.142187	0.231942
AP-3 complex subunit beta-1	AP3B1	O00203	NFYES[80]DDDQKEK	272	283	pS276	-0.255513	0.0535882	-0.101622	0.0968114	0.139752	0.181058
AP-3 complex subunit delta-1	AP3D1	O14617	KVPVPEGLDLDAWINEPLS[80]DSESEDERPR	614	642	pS632		0.312842	0.243239
AP-3 complex subunit delta-1	AP3D1	O14617	KVPVPEGLDLDAWINEPLS[80]DS[80]ES[80]EDERPR	614	642	pS632 pS634 pS636	-0.0219774	0.114357	0.0178669	0.00840295
AP-3 complex subunit delta-1	AP3D1	O14617	KVPVPEGLDLDAWINEPLS[80]DSES[80]EDERPR	614	642	pS632 pS636		0.166597
AP-3 complex subunit delta-1	AP3D1	O14617	KVPVPEGLDLDAWINEPLSDS[80]ESEDERPR	614	642	pS634	-0.46477
AP-3 complex subunit delta-1	AP3D1	O14617	KVPVPEGLDLDAWINEPLSDS[80]ES[80]EDERPR	614	642	pS634 pS636	-0.00293061	-0.236382	-0.00863648	0.387052		0.254
AP-3 complex subunit delta-1	AP3D1	O14617	KVPVPEGLDLDAWINEPLSDSES[80]EDERPR	614	642	pS636	-0.243403	-0.184162	-0.212232
AP-3 complex subunit delta-1	AP3D1	O14617	VPVPEGLDLDAWINEPLS[80]DS[80]ES[80]EDERPR	615	642	pS632 pS634 pS636	-0.115382	0.0612591	-0.277389
AP-3 complex subunit delta-1	AP3D1	O14617	HRPS[80]EADEEELAR	655	667	pS658	0.820385	-0.330666	-0.174874	0.228855	0.347437	0.0174767
AP-3 complex subunit delta-1	AP3D1	O14617	HS[80]S[80]LPTESDEDIAPAQQVDIVTEEMPENALPS[80]DEDDKDPNDPYR	757	800	pS758 pS759 pS788		-0.629006
AP-3 complex subunit delta-1	AP3D1	O14617	HSS[80]LPT[80]ES[80]DEDIAPAQQVDIVTEEMPENALPS[80]DEDDKDPNDPYR	757	800	pS759 pT762 pS764 pS788	-0.012534
AP-3 complex subunit delta-1	AP3D1	O14617	HSSLPTES[80]DEDIAPAQQVDIVTEEMPENALPS[80]DEDDKDPNDPYR	757	800	pS764 pS788	-0.998756	0.149238	0.0208339	0.354709	0.175543	0.0810182
AP-3 complex subunit delta-1	AP3D1	O14617	HSSLPTES[80]DEDIAPAQQVDIVTEEM[16]PENALPS[80]DEDDKDPNDPYR	757	800	pS764 pS788	-0.998915	0.177977	-0.0149417	0.280076	0.199886	0.15532
AP-4 complex subunit epsilon-1	AP4E1	Q9UPM8	KFS[80]LTSELLDSESLTELPLVEK	845	866	pS847
AP-4 complex subunit epsilon-1	AP4E1	Q9UPM8	KFSLT[80]SELLDSESLTELPLVEK	845	866	pT849
AP-5 complex subunit beta-1	AP5B1	Q2VPB7	QLPS[80]PR	433	438	pS436			0.0430842
Amyloid beta A4 precursor protein-binding family A member 2	APBA2	Q99767	S[80]LNLLPEAK	283	291	pS283	-0.0817871	-0.0233628	0.33752	0.632284	0.386176	0.218838
Amyloid beta A4 precursor protein-binding family A member 3	APBA3	O96018	SPS[80]GPPAM[16]DLEGPR	9	22	pS11	0.955641	-0.434321	1.19379			0.288011
Amyloid beta A4 precursor protein-binding family A member 3	APBA3	O96018	SPS[80]GPPAMDLEGPR	9	22	pS11			0.799813
Amyloid beta A4 precursor protein-binding family A member 3	APBA3	O96018	S[80]PSGPPAM[16]DLEGPR	9	22	pS9	0.101053	0.0678669
Amyloid beta A4 precursor protein-binding family A member 3	APBA3	O96018	S[80]PSGPPAMDLEGPR	9	22	pS9	0.470034			0.829538
Amyloid beta A4 precursor protein-binding family B member 1-interacting protein	APBB1IP	Q7Z5R6	YGKTLY[80]DNYQR	419	429	pY424
Amyloid beta A4 precursor protein-binding family B member 2	APBB2	Q92870	NSPAT[80]PPNTLNLR	30	42	pT34	-0.304507	-0.177474	-0.339204	0.134041	0.170143	0.089325
Amyloid beta A4 precursor protein-binding family B member 2	APBB2	Q92870	SS[80]HNELLNAEIK	43	54	pS44	0.113952	-0.47739	-0.315522	0.0658342		0.112199
Amyloid beta A4 precursor protein-binding family B member 2	APBB2	Q92870	NLS[80]PTAVINITSEK	121	134	pS123	0.493218	0.0211986	0.627537	0.0129071	0.118159	0.150556
Amyloid beta A4 precursor protein-binding family B member 2	APBB2	Q92870	NLS[80]PTAVINITSEKLEGK	121	138	pS123	0.623838	0.33415	0.755526	0.100091	0.219617	0.0455963
Amyloid beta A4 precursor protein-binding family B member 2	APBB2	Q92870	TKS[80]FLNYYADLETSAR	158	173	pS160	-0.256522	-0.0215494	-0.0279064	0.166641	0.180128	0.295178
Amyloid beta A4 precursor protein-binding family B member 2	APBB2	Q92870	T[80]KSFLNYYADLETSAR	158	173	pT158			0.246993
Amyloid beta A4 precursor protein-binding family B member 2	APBB2	Q92870	S[80]FLNYYADLETSAR	160	173	pS160	0.0341672	0.006178	0.038703	1.03142	0.102721	0.033269
Amyloid beta A4 precursor protein-binding family B member 2	APBB2	Q92870	KGS[80]LSSVTPSPTPENEK	332	348	pS334	-0.318168	-0.198771	-0.422776	0.715732	0.789331	0.800173
Amyloid beta A4 precursor protein-binding family B member 2	APBB2	Q92870	LRNAPHPDDDDS[80]C[57]SINS[80]DPEAK	396	417	pS407 pS412	-0.35639	-0.266756	-0.299805			0.102902
Amyloid beta A4 precursor protein-binding family B member 2	APBB2	Q92870	LRNAPHPDDDDSC[57]S[80]INS[80]DPEAK	396	417	pS409 pS412	-0.334462	-0.0643721
Amyloid beta A4 precursor protein-binding family B member 2	APBB2	Q92870	NAPHPDDDDSC[57]S[80]INSDPEAK	398	417	pS409	-0.34136	-0.0665477	-0.16237	0.015127	0.101162	0.0335307
Amyloid beta A4 precursor protein-binding family B member 2	APBB2	Q92870	NAPHPDDDDSC[57]S[80]INS[80]DPEAK	398	417	pS409 pS412	-0.284313	-0.176184	-0.244482	0.0636517	0.020765	0.0580109
Adenomatous polyposis coli protein	APC	P25054	S[80]GEC[57]S[80]PVPM[16]GSFPR	107	120	pS107 pS111		1.13106
Adenomatous polyposis coli protein	APC	P25054	SGEC[57]S[80]PVPM[16]GSFPR	107	120	pS111	-0.0605393	0.222639	0.114426		0.589315	0.645758
Adenomatous polyposis coli protein	APC	P25054	SGEC[57]S[80]PVPMGSFPR	107	120	pS111	0.11325		0.153238	0.0231541		0.0815806
Adenomatous polyposis coli protein	APC	P25054	YKDANIMS[80]PGSSLPSLHVR	737	755	pS744	-0.0139318	-0.0419362	-0.260879	0.501772	0.314414	0.614117
Adenomatous polyposis coli protein	APC	P25054	DANIM[16]S[80]PGSSLPSLHVR	739	755	pS744	-0.0491386	-0.147615	-0.225072	0.0468146	0.0110976	0.0854602
Adenomatous polyposis coli protein	APC	P25054	DANIMS[80]PGSSLPSLHVR	739	755	pS744	-0.065678	-0.05534	-0.206449	0.121612	0.188753	0.240408
Adenomatous polyposis coli protein	APC	P25054	DANIM[16]S[80]PGSS[80]LPSLHVR	739	755	pS744 pS748	-0.0257005	-0.420118	-0.788425	0.00621737	0.116072
Adenomatous polyposis coli protein	APC	P25054	DANIMS[80]PGSS[80]LPSLHVR	739	755	pS744 pS748	0.0919846		-1.24163	0.391835		0.363179
Adenomatous polyposis coli protein	APC	P25054	DANIM[16]SPGS[80]S[80]LPSLHVR	739	755	pS747 pS748	-0.225051		-0.813307
Adenomatous polyposis coli protein	APC	P25054	DANIM[16]SPGSS[80]LPSLHVR	739	755	pS748	-0.0254268	-0.900615	-1.68973	0.373666
Adenomatous polyposis coli protein	APC	P25054	ALEAELDAQHLSETFDNIDNLS[80]PK	759	782	pS780	-0.0296888	0.0457713	-0.492022	0.111403	0.654939	0.0837621
Adenomatous polyposis coli protein	APC	P25054	SSGS[80]TTELHC[57]VTDER	905	919	pS908	0.0111956	-0.367457	-0.420198	0.153017		0.0428824
Adenomatous polyposis coli protein	APC	P25054	RSS[80]AAHTHSNTYNFTK	924	939	pS926	0.994593	-0.128593	-0.246721	0.703616	0.31067	0.0857588
Adenomatous polyposis coli protein	APC	P25054	YSDEQLNSGRQS[80]PSQNER	1031	1048	pS1042			-0.0857557
Adenomatous polyposis coli protein	APC	P25054	FQPHFGQQEC[57]VS[80]PYR	1089	1103	pS1100	-0.517401	-0.371401	-0.745642	0.205473	0.30229	0.295967
Adenomatous polyposis coli protein	APC	P25054	S[80]AEDPVSEVPAVSQHPR	1315	1331	pS1315	-0.410143	-0.1866	-0.624865	0.0474317	0.155324	0.185457
Adenomatous polyposis coli protein	APC	P25054	AVEFS[80]SGAKS[80]PSK	1351	1363	pS1355 pS1360	-0.430678	-0.0948276	-0.221056		0.0546024
Adenomatous polyposis coli protein	APC	P25054	AVEFSS[80]GAKS[80]PSK	1351	1363	pS1356 pS1360	-0.161625		-0.423412
Adenomatous polyposis coli protein	APC	P25054	AVEFSSGAKS[80]PSK	1351	1363	pS1360	0.273189	-0.109255	-0.0868075	0.13787	0.0341989	0.00687773
Adenomatous polyposis coli protein	APC	P25054	TIDS[80]EKDLLDDSDDDDIEILEEC[57]IISAM[16]PTK	1556	1586	pS1559			0.173367
Adenomatous polyposis coli protein	APC	P25054	TIDS[80]EKDLLDDS[80]DDDDIEILEEC[57]IISAM[16]PTK	1556	1586	pS1559 pS1567	0.0716868	-0.229634	-0.534372	0.197249	0.134256	0.194549
Adenomatous polyposis coli protein	APC	P25054	TIDS[80]EKDLLDDS[80]DDDDIEILEEC[57]IISAMPTK	1556	1586	pS1559 pS1567	0.130523	-0.212065	-0.500471		0.0331442	0.0443343
Adenomatous polyposis coli protein	APC	P25054	TIDSEKDLLDDS[80]DDDDIEILEEC[57]IISAM[16]PTK	1556	1586	pS1567	-0.134339	0.0584099	0.0200628	0.0261877	0.0951259
Adenomatous polyposis coli protein	APC	P25054	TIDSEKDLLDDS[80]DDDDIEILEEC[57]IISAMPTK	1556	1586	pS1567	0.149	0.218001	0.0287622			0.423329
Adenomatous polyposis coli protein	APC	P25054	T[80]IDS[80]EKDLLDDSDDDDIEILEEC[57]IISAMPTK	1556	1586	pT1556 pS1559	0.0317576
Adenomatous polyposis coli protein	APC	P25054	DLLDDS[80]DDDDIEILEEC[57]IISAM[16]PTK	1562	1586	pS1567	-0.161655	0.000286894	-0.0487695	0.160818	0.136209	0.194025
Adenomatous polyposis coli protein	APC	P25054	DLLDDS[80]DDDDIEILEEC[57]IISAMPTK	1562	1586	pS1567	-0.147598	-0.0251692	-0.0681545	0.0896076
Adenomatous polyposis coli protein	APC	P25054	KKPTS[80]PVKPIPQNTEYR	1770	1786	pS1774			-1.14352
Adenomatous polyposis coli protein	APC	P25054	KKPT[80]SPVKPIPQNTEYR	1770	1786	pT1773	0.867758	-0.821345	-0.304611
Adenomatous polyposis coli protein	APC	P25054	ENEPIKETEPPDS[80]QGEPSKPQASGYAPK	1983	2010	pS1995		0.39834	-0.0565385
Adenomatous polyposis coli protein	APC	P25054	ENEPIKET[80]EPPDSQGEPSKPQASGYAPK	1983	2010	pT1990	-0.675645	-0.513356	-0.572605
Adenomatous polyposis coli protein	APC	P25054	DIQRPDS[80]EHGLS[80]PDSENFDWK	2082	2102	pS2088 pS2093	0.0629837	0.0404581		0.159405
Adenomatous polyposis coli protein	APC	P25054	AIQEGANSIVSSLHQAAAAAC[57]LS[80]R	2103	2126	pS2125	-0.182425	-0.0236024	-0.113696	0.185116	0.1094	0.176936
Adenomatous polyposis coli protein	APC	P25054	S[80]PSEGQTATTSPR	2260	2272	pS2260
Adenomatous polyposis coli protein	APC	P25054	SELS[80]PVAR	2280	2287	pS2283	-0.284812	-0.10736	-0.406361	0.29144	0.143225	0.29927
Adenomatous polyposis coli protein	APC	P25054	NGIS[80]PPNK	2334	2341	pS2337	-0.305171		-0.681547	0.376648		1.14752
Adenomatous polyposis coli protein	APC	P25054	EAPS[80]PTLR	2446	2453	pS2449	-0.181252	-0.11009	-0.214731	0.100487	0.0116904	0.0527001
Adenomatous polyposis coli protein	APC	P25054	EAPS[80]PTLRR	2446	2454	pS2449	-0.605387	-0.415876	-0.0154788
Adenomatous polyposis coli protein	APC	P25054	IKENEFS[80]PTNSTSQTVSSGATNGAESK	2615	2641	pS2621		-0.600786
Adenomatous polyposis coli protein	APC	P25054	S[80]GRSPTGNTPPVIDSVSEK	2671	2689	pS2671	0.434925	-0.368943
Adenomatous polyposis coli protein	APC	P25054	SGRS[80]PTGNTPPVIDSVSEK	2671	2689	pS2674	0.300522		-0.291335
Adenomatous polyposis coli protein	APC	P25054	VTPFNYNPS[80]PR	2781	2791	pS2789	-0.68806	-1.02701	-1.50146	0.35992	0.187851	0.350926
Adenomatous polyposis coli protein	APC	P25054	KSS[80]ADSTSARPSQIPTPVNNNTK	2792	2814	pS2794	0.987233
Adenomatous polyposis coli protein	APC	P25054	RHS[80]GSYLVTSV	2833	2843	pS2835	-0.159688
Acylamino-acid-releasing enzyme	APEH	P13798	ALDVS[80]ASDDEIAR	181	193	pS185	-0.233504	0.0270376	-0.144229	0.226632		0.336587
Acylamino-acid-releasing enzyme	APEH	P13798	ALDVSAS[80]DDEIAR	181	193	pS187	-0.115682	-0.107869	-0.200319	0.0677304	0.0469067	0.14167
Gamma-secretase subunit APH-1A	APH1A	Q96BI3	VM[16]VYS[80]ALR	253	260	pS257		0.0744055
Methylthioribulose-1-phosphate dehydratase	APIP	Q96GX9	DISGPS[80]PSK	82	90	pS87	-0.738351	-0.0209709	-0.523832	0.0571082	0.073335	0.189444
Amyloid-like protein 2	APLP2	Q06481	IIGS[80]VS[80]KEEEEEDEEEEEEEDEEEDYDVYK	208	237	pS211 pS213	-0.0834868	-0.132837	0.0864995	0.302655	0.223371	0.258688
Amyloid-like protein 2	APLP2	Q06481	MQNHGYENPTY[80]K	745	756	pY755			-1.26145
Amyloid-like protein 2	APLP2	Q06481	M[16]QNHGYENPTY[80]K	745	756	pY755	-0.0372262
Adipocyte plasma membrane-associated protein	APMAP	Q9HDC9	RPLRPQVVT[80]DDDGQAPEAK	11	29	pT19	-0.163574
DCC-interacting protein 13-alpha	APPL1	Q9UKG1	VNQSALEAVTPS[80]PSFQQR	390	407	pS401	-0.437973	0.0851652	0.0288804	0.0579402	0.021358	0.192397
DCC-interacting protein 13-alpha	APPL1	Q9UKG1	TSSS[80]GSLGSESTNLAALSLDSLVAPDTPIQFDIISPVC[57]EDQPGQAK	425	470	pS428	0.0550399	0.0442698		0.226352
DCC-interacting protein 13-alpha	APPL1	Q9UKG1	TSSSGS[80]LGSESTNLAALSLDSLVAPDTPIQFDIISPVC[57]EDQPGQAK	425	470	pS430		-0.16408
DCC-interacting protein 13-alpha	APPL1	Q9UKG1	TSSSGS[80]LGS[80]ESTNLAALSLDSLVAPDTPIQFDIISPVC[57]EDQPGQAK	425	470	pS430 pS433	0.512354	0.0955831	0.0581719	0.388487	0.302557	0.216945
DCC-interacting protein 13-alpha	APPL1	Q9UKG1	TSSSGSLGS[80]ES[80]TNLAALSLDSLVAPDTPIQFDIISPVC[57]EDQPGQAK	425	470	pS433 pS435	0.518321	-0.00191821	0.258352	0.42918
DCC-interacting protein 13-alpha	APPL1	Q9UKG1	TSSSGSLGSEST[80]NLAALSLDSLVAPDTPIQFDIISPVC[57]EDQPGQAK	425	470	pT436			0.0307709			0.184928
DCC-interacting protein 13-beta	APPL2	Q8NEU8	ATASLPEAEELIAPGT[80]PIQFDIVLPATEFLDQNR	433	466	pT448			0.689959
DCC-interacting protein 13-beta	APPL2	Q8NEU8	YVLLNDQPDDDDGNPNEHRGAES[80]EA	640	664	pS662			0.587563
Adenine phosphoribosyltransferase	APRT	P07741	IRS[80]FPDFPTPGVVFR	13	27	pS15	-0.390809	0.0648971	0.0222015	0.0544641	0.0239638	0.146007
Adenine phosphoribosyltransferase	APRT	P07741	DIS[80]PVLK	28	34	pS30	-0.150726		-1.53315	0.0597696		0.0186907
Adenine phosphoribosyltransferase	APRT	P07741	DIS[80]PVLKDPASFR	28	40	pS30	-0.242151	-1.06555	-1.27438	0.0469799	0.408139	0.294754
Adenine phosphoribosyltransferase	APRT	P07741	IDYIAGLDS[80]R	58	67	pS66	-0.536753	0.0817069	0.538981	0.856463	0.980896	0.212432
Aprataxin	APTX	Q7Z2E3	S[80]GNSDSIERDAAQEAEAGTGLEPGSNSGQC[57]SVPLK	132	166	pS132	0.564831
Aquaporin-8	AQP8	O94778	T[80]RLILK	254	259	pT254	0.332231	0.113027
Aquaporin-9	AQP9	O43315	RDLS[80]PR	219	224	pS222
Intron-binding protein aquarius	AQR	O60306	KIVAPTVS[80]QINAEFVTQLAC[57]K	9	29	pS16	0.602115	0.219123	0.691777	0.137329	0.0641515	0.0823257
Serine/threonine-protein kinase A-Raf	ARAF	P10398	QQFYHS[80]VQDLSGGSR	152	166	pS157		0.591958
Serine/threonine-protein kinase A-Raf	ARAF	P10398	IRST[80]STPNVHMVSTTAPM[16]DSNLIQLTGQSFSTDAAGSR	210	247	pT213			0.318959
Serine/threonine-protein kinase A-Raf	ARAF	P10398	IRSTST[80]PNVHMVSTTAPMDSNLIQLTGQSFSTDAAGSR	210	247	pT215			0.0430842
Serine/threonine-protein kinase A-Raf	ARAF	P10398	STS[80]TPNVHM[16]VSTTAPM[16]DSNLIQLTGQSFSTDAAGSR	212	247	pS214			-0.0360147			0.0537161
Serine/threonine-protein kinase A-Raf	ARAF	P10398	STSTPNVHMVS[80]TTAPM[16]DSNLIQLTGQSFSTDAAGSR	212	247	pS222		0.00764627	-0.179652
Serine/threonine-protein kinase A-Raf	ARAF	P10398	STSTPNVHM[16]VS[80]TTAPM[16]DSNLIQLTGQSFSTDAAGSR	212	247	pS222		0.0706728
Serine/threonine-protein kinase A-Raf	ARAF	P10398	STSTPNVHMVS[80]TTAPMDSNLIQLTGQSFSTDAAGSR	212	247	pS222		0.0928202	0.0794719		0.0792692
Serine/threonine-protein kinase A-Raf	ARAF	P10398	STSTPNVHM[16]VSTTAPM[16]DS[80]NLIQLTGQSFSTDAAGSR	212	247	pS229	-0.579251	0.092579	-0.15467		0.104492
Serine/threonine-protein kinase A-Raf	ARAF	P10398	STSTPNVHMVSTTAPM[16]DS[80]NLIQLTGQSFSTDAAGSR	212	247	pS229		0.902223			0.652926
Serine/threonine-protein kinase A-Raf	ARAF	P10398	STSTPNVHMVSTTAPMDS[80]NLIQLTGQSFSTDAAGSR	212	247	pS229	-0.462222		-0.214055	0.165164		0.149553
Serine/threonine-protein kinase A-Raf	ARAF	P10398	STSTPNVHM[16]VSTTAPMDS[80]NLIQLTGQSFSTDAAGSR	212	247	pS229	-0.357757		-0.160393
Serine/threonine-protein kinase A-Raf	ARAF	P10398	ST[80]STPNVHMVSTTAPMDSNLIQLTGQSFSTDAAGSR	212	247	pT213	-0.434967			0.104699
Serine/threonine-protein kinase A-Raf	ARAF	P10398	STST[80]PNVHMVSTTAPMDSNLIQLTGQSFSTDAAGSR	212	247	pT215		-0.343878
Serine/threonine-protein kinase A-Raf	ARAF	P10398	STST[80]PNVHM[16]VSTTAPM[16]DSNLIQLTGQSFSTDAAGSR	212	247	pT215	-0.612882	0.139994	0.219749
Serine/threonine-protein kinase A-Raf	ARAF	P10398	STST[80]PNVHMVSTTAPM[16]DSNLIQLTGQSFSTDAAGSR	212	247	pT215	-0.387901	0.331525
Serine/threonine-protein kinase A-Raf	ARAF	P10398	STSTPNVHMVST[80]TAPMDSNLIQLTGQSFSTDAAGSR	212	247	pT223			0.208293
Serine/threonine-protein kinase A-Raf	ARAF	P10398	STSTPNVHM[16]VSTT[80]APM[16]DSNLIQLTGQSFSTDAAGSR	212	247	pT224	-0.437367	0.140334	-0.0304596	0.0441277	0.225787	0.14783
Serine/threonine-protein kinase A-Raf	ARAF	P10398	STSTPNVHMVSTT[80]APM[16]DSNLIQLTGQSFSTDAAGSR	212	247	pT224	-0.404216	-0.10467	0.0568903	0.279006
Serine/threonine-protein kinase A-Raf	ARAF	P10398	STSTPNVHMVSTT[80]APMDSNLIQLTGQSFSTDAAGSR	212	247	pT224		-0.094797	0.0815015			0.270206
Serine/threonine-protein kinase A-Raf	ARAF	P10398	STSTPNVHM[16]VSTT[80]APMDSNLIQLTGQSFSTDAAGSR	212	247	pT224	0.231302	0.215027	0.0212455			0.0125625
Serine/threonine-protein kinase A-Raf	ARAF	P10398	GGSDGTPRGS[80]PSPASVSSGR	248	267	pS257	-0.208931	-0.295372	-0.486067			0.384149
Serine/threonine-protein kinase A-Raf	ARAF	P10398	GS[80]PSPASVSSGR	256	267	pS257	-0.105466	-0.580377	-0.650295	0.00912501	0.254356	0.0736152
Serine/threonine-protein kinase A-Raf	ARAF	P10398	SAS[80]EPSLHR	580	588	pS582	-0.340451	-0.0644349	-0.0891484	0.0813438	0.0588421	0.0098007
Arf-GAP with Rho-GAP domain, ANK repeat and PH domain-containing protein 1	ARAP1	Q96P48	EEESLLPSLSSPPQPQSEEPLSTLPQGPPQPPS[80]PPPC[57]PPEIPPKPVR	175	221	pS207	-0.00632159	-0.877156	0.551606			0.670241
Arf-GAP with Rho-GAP domain, ANK repeat and PH domain-containing protein 1	ARAP1	Q96P48	LFPEFDDS[80]DYDEVPEEGPGAPAR	222	244	pS229	-0.367776	0.0591306	-0.049557	0.0808371	0.0268672	0.18755
Arf-GAP with Rho-GAP domain, ANK repeat and PH domain-containing protein 1	ARAP1	Q96P48	LFPEFDDS[80]DY[80]DEVPEEGPGAPAR	222	244	pS229 pY231	-0.0774682	0.574389	0.259746	0.106616	0.667202	0.182562
Arf-GAP with Rho-GAP domain, ANK repeat and PH domain-containing protein 1	ARAP1	Q96P48	LFPEFDDSDY[80]DEVPEEGPGAPAR	222	244	pY231	-0.186807	0.524661	-0.000279896	0.394301	0.6789	0.102597
Arf-GAP with Rho-GAP domain, ANK repeat and PH domain-containing protein 1	ARAP1	Q96P48	ARLSS[80]AYLLGVPGSEQPDR	425	443	pS429	-0.618635	0.204071
Arf-GAP with Rho-GAP domain, ANK repeat and PH domain-containing protein 1	ARAP1	Q96P48	HYS[80]VVLPTVSHSGFLYK	736	752	pS738		0.459783
Arf-GAP with Rho-GAP domain, ANK repeat and PH domain-containing protein 1	ARAP1	Q96P48	AVT[80]PNGEIR	789	797	pT791	-0.157752	0.0301644	0.0937738		0.0235796
Arf-GAP with Rho-GAP domain, ANK repeat and PH domain-containing protein 1	ARAP1	Q96P48	S[80]VAAFTADPLSLLR	1435	1448	pS1435	-1.69688	0.565943	0.120695		0.595465
Arf-GAP with Rho-GAP domain, ANK repeat and PH domain-containing protein 2	ARAP2	Q8WZ64	S[80]FNC[57]LEDTEPEAPLGQPK	1632	1649	pS1632	1.8605	-0.335134	0.770351
Arf-GAP with Rho-GAP domain, ANK repeat and PH domain-containing protein 3	ARAP3	Q8WWN8	S[80]LDQPFLSK	1444	1452	pS1444	0.533927	-0.0942793	0.483903	0.121748	0.269946	0.353686
Coatomer subunit delta	ARCN1	P48444	TFTEM[16]DS[80]HEEK	132	142	pS138
Coatomer subunit delta	ARCN1	P48444	SEGETIM[16]SSS[80]M[16]GK	244	256	pS253		0.303174
Coatomer subunit delta	ARCN1	P48444	VTQVDGNS[80]PVR	486	496	pS493		-0.465826	-0.891636
Apoptosis-resistant E3 ubiquitin protein ligase 1	AREL1	O15033	RPS[80]TAVDEEDEDS[80]PSEC[57]HTPEK	325	346	pS327 pS337	0.898996
Apoptosis-resistant E3 ubiquitin protein ligase 1	AREL1	O15033	RPSTAVDEEDEDS[80]PSEC[57]HTPEK	325	346	pS337	-0.637051	-0.013112	-0.374894	0.273465	0.229327	0.733882
Apoptosis-resistant E3 ubiquitin protein ligase 1	AREL1	O15033	RPSTAVDEEDEDS[80]PSEC[57]HT[80]PEK	325	346	pS337 pT343	-1.00114	-0.975635	-0.763719	1.1735		1.10683
Apoptosis-resistant E3 ubiquitin protein ligase 1	AREL1	O15033	RPSTAVDEEDEDSPS[80]EC[57]HT[80]PEK	325	346	pS339 pT343		0.353197
ADP-ribosylation factor 1	ARF1	P84077	LGLHS[80]LR	143	149	pS147	0.21916	-0.278438	-0.29248	0.0992207	0.0822364	0.128979
ADP-ribosylation factor 3	ARF3	P61204	LGLHS[80]LR	143	149	pS147	0.21916	-0.278438	-0.29248	0.0992207	0.0822364	0.128979
ADP-ribosylation factor 4	ARF4	P18085	LGLQS[80]LR	143	149	pS147	0.347199	-0.148411	0.000780295	0.151087	0.161881	0.232136
ADP-ribosylation factor GTPase-activating protein 1	ARFGAP1	Q8N6T3	YVGFGNT[80]PPPQK	183	194	pT189	-0.536823	-0.208241	-0.192259	0.821478	0.35758	0.578052
ADP-ribosylation factor GTPase-activating protein 1	ARFGAP1	Q8N6T3	YVGFGNT[80]PPPQKK	183	195	pT189			-0.353038
ADP-ribosylation factor GTPase-activating protein 1	ARFGAP1	Q8N6T3	S[80]PSSDSWTC[57]ADTSTER	343	358	pS343	0.0541994	0.0333963	-0.509088	0.0465543
ADP-ribosylation factor GTPase-activating protein 1	ARFGAP1	Q8N6T3	SPS[80]SDSWTC[57]ADTSTER	343	358	pS345		-0.097618	-0.311497
ADP-ribosylation factor GTPase-activating protein 1	ARFGAP1	Q8N6T3	RSS[80]DSWEVWGSASTNR	359	374	pS361
ADP-ribosylation factor GTPase-activating protein 2	ARFGAP2	Q8N6H7	HGTDLWIDNMSSAVPNHS[80]PEKK	129	150	pS146	0.426278	-1.0334	-1.81508	0.0588452		0.440365
ADP-ribosylation factor GTPase-activating protein 2	ARFGAP2	Q8N6H7	HGTDLWIDNM[16]SSAVPNHS[80]PEKK	129	150	pS146	0.353289	-0.947808	-2.33138	0.218016	0.383979
ADP-ribosylation factor GTPase-activating protein 2	ARFGAP2	Q8N6H7	SSRS[80]QLDLFDDVGTFASGPPK	337	357	pS340	-0.332466	0.05861	0.189957	0.102603	0.172221	0.0282526
ADP-ribosylation factor GTPase-activating protein 2	ARFGAP2	Q8N6H7	YKDNPFSLGES[80]FGSR	358	372	pS368	-0.312411	-0.310559	-0.218118	0.361308	0.295196	0.387555
ADP-ribosylation factor GTPase-activating protein 2	ARFGAP2	Q8N6H7	AIS[80]SDMFFGR	430	439	pS432	0.26509	-0.301472	-0.171377	0.139821	0.203395	0.609972
ADP-ribosylation factor GTPase-activating protein 2	ARFGAP2	Q8N6H7	AIS[80]SDM[16]FFGR	430	439	pS432	0.0779853	-0.325374	-0.17221		0.112733	0.450268
ADP-ribosylation factor GTPase-activating protein 2	ARFGAP2	Q8N6H7	AISS[80]DM[16]FFGR	430	439	pS433	0.202842	-0.341587			0.142233
ADP-ribosylation factor GTPase-activating protein 3	ARFGAP3	Q9NP61	AIS[80]SDMYFGR	426	435	pS428	0.196337	-0.17444
ADP-ribosylation factor GTPase-activating protein 3	ARFGAP3	Q9NP61	LS[80]ASSSISSADLFEEPR	450	466	pS451	0.250126			0.0813438
Brefeldin A-inhibited guanine nucleotide-exchange protein 1	ARFGEF1	Q9Y6D6	QHHHLLQS[80]PVSHHEPESPQLR	227	247	pS234	0.537325
Brefeldin A-inhibited guanine nucleotide-exchange protein 1	ARFGEF1	Q9Y6D6	SLQDDTEPENGS[80]DISSAENEQTEADQATAAETLSK	275	309	pS286		-0.168637	-0.0228898
Brefeldin A-inhibited guanine nucleotide-exchange protein 1	ARFGEF1	Q9Y6D6	SLQDDTEPENGS[80]DIS[80]SAENEQTEADQATAAETLSK	275	309	pS286 pS289	-0.27452		-0.206358
Brefeldin A-inhibited guanine nucleotide-exchange protein 1	ARFGEF1	Q9Y6D6	SLQDDTEPENGSDIS[80]SAENEQTEADQATAAETLSK	275	309	pS289
Brefeldin A-inhibited guanine nucleotide-exchange protein 1	ARFGEF1	Q9Y6D6	SLQDDTEPENGSDISS[80]AENEQTEADQATAAETLSK	275	309	pS290	-0.213432	1.31701
Brefeldin A-inhibited guanine nucleotide-exchange protein 1	ARFGEF1	Q9Y6D6	SLQDDT[80]EPENGSDISSAENEQTEADQATAAETLSK	275	309	pT280			-0.0976103
Brefeldin A-inhibited guanine nucleotide-exchange protein 1	ARFGEF1	Q9Y6D6	SLQDDT[80]EPENGS[80]DISSAENEQTEADQATAAETLSK	275	309	pT280 pS286	-0.393757	0.00802106	-0.00563479		0.0938817
Brefeldin A-inhibited guanine nucleotide-exchange protein 1	ARFGEF1	Q9Y6D6	LSVS[80]SNDTQESGNSSGPSPGAK	393	414	pS396		0.212925
Brefeldin A-inhibited guanine nucleotide-exchange protein 1	ARFGEF1	Q9Y6D6	LSVSS[80]NDTQESGNSSGPSPGAK	393	414	pS397	-0.250596	0.182921	0.210466	0.103765		0.223247
Brefeldin A-inhibited guanine nucleotide-exchange protein 1	ARFGEF1	Q9Y6D6	YGS[80]LNSLESTSSSGIGSYSTQM[16]SGTDNPEQFEVLK	662	696	pS664	-0.102732	-0.0435504	-0.179652		0.027744
Brefeldin A-inhibited guanine nucleotide-exchange protein 1	ARFGEF1	Q9Y6D6	YGS[80]LNSLESTSSSGIGSYSTQMSGTDNPEQFEVLK	662	696	pS664	-0.228798	0.158053	-0.357791	0.347458	0.396213
Brefeldin A-inhibited guanine nucleotide-exchange protein 1	ARFGEF1	Q9Y6D6	YGS[80]LNS[80]LESTSSSGIGSYSTQM[16]SGTDNPEQFEVLK	662	696	pS664 pS667	-0.34083	0.0980832	-0.0197799	0.172315	0.0693212	0.168123
Brefeldin A-inhibited guanine nucleotide-exchange protein 1	ARFGEF1	Q9Y6D6	YGS[80]LNS[80]LESTSSSGIGSYSTQMSGTDNPEQFEVLK	662	696	pS664 pS667		0.115421	0.0917576
Brefeldin A-inhibited guanine nucleotide-exchange protein 1	ARFGEF1	Q9Y6D6	YGS[80]LNSLESTSSSGIGSY[80]STQM[16]SGTDNPEQFEVLK	662	696	pS664 pY679	-0.330097	-0.133437
Brefeldin A-inhibited guanine nucleotide-exchange protein 1	ARFGEF1	Q9Y6D6	YGSLNS[80]LESTSSSGIGSYSTQM[16]SGTDNPEQFEVLK	662	696	pS667	-0.317305	0.164716	0.118466
Brefeldin A-inhibited guanine nucleotide-exchange protein 1	ARFGEF1	Q9Y6D6	YGSLNSLESTSS[80]S[80]GIGSYSTQM[16]SGTDNPEQFEVLK	662	696	pS673 pS674		-0.429027
Brefeldin A-inhibited guanine nucleotide-exchange protein 1	ARFGEF1	Q9Y6D6	YGSLNSLESTSSS[80]GIGSYSTQM[16]SGTDNPEQFEVLK	662	696	pS674			-0.101186
Brefeldin A-inhibited guanine nucleotide-exchange protein 1	ARFGEF1	Q9Y6D6	YGSLNSLESTSSSGIGSYS[80]T[80]QM[16]SGTDNPEQFEVLK	662	696	pS680 pT681			-0.168357
Brefeldin A-inhibited guanine nucleotide-exchange protein 1	ARFGEF1	Q9Y6D6	YGSLNSLEST[80]SSSGIGSYSTQM[16]SGTDNPEQFEVLK	662	696	pT671	-0.225859
Brefeldin A-inhibited guanine nucleotide-exchange protein 1	ARFGEF1	Q9Y6D6	YGSLNSLESTSSSGIGSYST[80]QMSGTDNPEQFEVLK	662	696	pT681			0.449806
Brefeldin A-inhibited guanine nucleotide-exchange protein 1	ARFGEF1	Q9Y6D6	Y[80]GSLNS[80]LESTSSSGIGSYSTQMSGTDNPEQFEVLK	662	696	pY662 pS667	-0.258241		0.0758741	0.0555161
Brefeldin A-inhibited guanine nucleotide-exchange protein 1	ARFGEF1	Q9Y6D6	Y[80]GSLNS[80]LESTSSSGIGSYSTQM[16]SGTDNPEQFEVLK	662	696	pY662 pS667	-0.367361
Brefeldin A-inhibited guanine nucleotide-exchange protein 1	ARFGEF1	Q9Y6D6	YGSLNSLESTSSSGIGSY[80]STQM[16]SGTDNPEQFEVLK	662	696	pY679
Brefeldin A-inhibited guanine nucleotide-exchange protein 1	ARFGEF1	Q9Y6D6	S[80]VDIHDSIQPR	1569	1579	pS1569	-0.0770614	0.034201	0.0741568	0.337876	0.233506	0.489548
Brefeldin A-inhibited guanine nucleotide-exchange protein 2	ARFGEF2	Q9Y6D5	ELEKPIQS[80]KPQSPVIQAAAVS[80]PK	207	229	pS214 pS227	0.769232	-0.0945364	0.227781	0.00340964	0.164947	0.0251988
Brefeldin A-inhibited guanine nucleotide-exchange protein 2	ARFGEF2	Q9Y6D5	ELEKPIQSKPQS[80]PVIQAAAVS[80]PK	207	229	pS218 pS227	0.836059		0.221034	0.0792713		0.0279357
Brefeldin A-inhibited guanine nucleotide-exchange protein 2	ARFGEF2	Q9Y6D5	ELEKPIQSKPQSPVIQAAAVS[80]PK	207	229	pS227	-0.399184	0.0466986	-0.123439	0.229172	0.204094	0.128685
Brefeldin A-inhibited guanine nucleotide-exchange protein 2	ARFGEF2	Q9Y6D5	HSQAQS[80]KPT[80]TPEKTDLTNGEHAR	235	257	pS240 pT243	-1.05649
Brefeldin A-inhibited guanine nucleotide-exchange protein 2	ARFGEF2	Q9Y6D5	HSQAQS[80]KPTT[80]PEKTDLTNGEHAR	235	257	pS240 pT244	-1.6455	-0.578072	-1.46838		0.0796026	0.0248001
Brefeldin A-inhibited guanine nucleotide-exchange protein 2	ARFGEF2	Q9Y6D5	HSQAQSKPT[80]T[80]PEKTDLTNGEHAR	235	257	pT243 pT244	-1.36093	-0.33939
Brefeldin A-inhibited guanine nucleotide-exchange protein 2	ARFGEF2	Q9Y6D5	ERGS[80]SLSGTDDGAQEVVK	273	290	pS276
Brefeldin A-inhibited guanine nucleotide-exchange protein 2	ARFGEF2	Q9Y6D5	GSS[80]LSGTDDGAQEVVK	275	290	pS277	0.811287	-0.231928	0.0261115	0.159416	0.117392	0.0524665
Brefeldin A-inhibited guanine nucleotide-exchange protein 2	ARFGEF2	Q9Y6D5	GS[80]SLSGTDDGAQEVVKDILEDVVTSAIK	275	302	pS276	0.85401	0.0567464	0.0588657	0.24604	0.485514	0.130743
Brefeldin A-inhibited guanine nucleotide-exchange protein 2	ARFGEF2	Q9Y6D5	GSS[80]LSGTDDGAQEVVKDILEDVVTSAIK	275	302	pS277	0.828184	-0.172586	0.10508	0.276543	0.193225	0.14364
Brefeldin A-inhibited guanine nucleotide-exchange protein 2	ARFGEF2	Q9Y6D5	GSSLSGT[80]DDGAQEVVKDILEDVVTSAIK	275	302	pT281		-0.383894
Brefeldin A-inhibited guanine nucleotide-exchange protein 2	ARFGEF2	Q9Y6D5	VLGELEC[57]QEC[57]AIPPGVDENS[80]QTNGIADDRQSLS[80]SADNLESDAQGHQVAAR	316	365	pS335 pS348
Brefeldin A-inhibited guanine nucleotide-exchange protein 2	ARFGEF2	Q9Y6D5	VLGELEC[57]QEC[57]AIPPGVDENS[80]QTNGIADDRQSLSS[80]ADNLESDAQGHQVAAR	316	365	pS335 pS349
Brefeldin A-inhibited guanine nucleotide-exchange protein 2	ARFGEF2	Q9Y6D5	VLGELEC[57]QEC[57]AIPPGVDENSQT[80]NGIADDRQSLS[80]SADNLESDAQGHQVAAR	316	365	pT337 pS348
Brefeldin A-inhibited guanine nucleotide-exchange protein 2	ARFGEF2	Q9Y6D5	VLGELEC[57]QEC[57]AIPPGVDENSQT[80]NGIADDRQSLSS[80]ADNLESDAQGHQVAAR	316	365	pT337 pS349
Brefeldin A-inhibited guanine nucleotide-exchange protein 2	ARFGEF2	Q9Y6D5	RC[57]S[80]VTSM[16]ESTVSSGTQTTVQDDPEQFEVIK	612	641	pS614		-0.556
Brefeldin A-inhibited guanine nucleotide-exchange protein 2	ARFGEF2	Q9Y6D5	RC[57]S[80]VTSMESTVSSGTQTTVQDDPEQFEVIK	612	641	pS614	0.0305347
Brefeldin A-inhibited guanine nucleotide-exchange protein 2	ARFGEF2	Q9Y6D5	RC[57]S[80]VT[80]SMESTVSSGTQTTVQDDPEQFEVIK	612	641	pS614 pT616	0.029405	0.426983	0.0377263	0.192142	0.0504179	0.206519
Brefeldin A-inhibited guanine nucleotide-exchange protein 2	ARFGEF2	Q9Y6D5	RC[57]S[80]VT[80]SM[16]ESTVSSGTQTTVQDDPEQFEVIK	612	641	pS614 pT616	-0.0465884	-0.464236	0.039589	0.483055		0.111549
Brefeldin A-inhibited guanine nucleotide-exchange protein 2	ARFGEF2	Q9Y6D5	RC[57]SVTSM[16]ESTVS[80]S[80]GTQTTVQDDPEQFEVIK	612	641	pS623 pS624		0.388109
Brefeldin A-inhibited guanine nucleotide-exchange protein 2	ARFGEF2	Q9Y6D5	RC[57]SVTSMESTVS[80]S[80]GTQTTVQDDPEQFEVIK	612	641	pS623 pS624
Brefeldin A-inhibited guanine nucleotide-exchange protein 2	ARFGEF2	Q9Y6D5	YLS[80]GSGR	1013	1019	pS1015	0.381182	-0.546162	-0.278625	0.37099	0.0887176	0.0938931
Brefeldin A-inhibited guanine nucleotide-exchange protein 2	ARFGEF2	Q9Y6D5	GQS[80]QLS[80]NPTDDSWK	1523	1536	pS1525 pS1528		0.489755	0.294934
Brefeldin A-inhibited guanine nucleotide-exchange protein 2	ARFGEF2	Q9Y6D5	GQSQLS[80]NPTDDSWK	1523	1536	pS1528	-0.108729	-0.15765	-0.223766	0.258327		0.0287135
Brefeldin A-inhibited guanine nucleotide-exchange protein 3	ARFGEF3	Q5TH69	SDVSDIGS[80]DNC[57]SLADEEQTPR	625	645	pS632	0.545097	-0.12573	-0.213517	0.081882	0.180323	0.166083
Brefeldin A-inhibited guanine nucleotide-exchange protein 3	ARFGEF3	Q5TH69	SDVSDIGS[80]DNC[57]S[80]LADEEQTPR	625	645	pS632 pS636	0.22532	-0.0793728	0.0635951	0.138098	0.141898	0.107062
Brefeldin A-inhibited guanine nucleotide-exchange protein 3	ARFGEF3	Q5TH69	SDVSDIGSDNC[57]S[80]LADEEQTPR	625	645	pS636	0.0796847	-0.220432	-0.222973	0.195719	0.119516	0.133017
Brefeldin A-inhibited guanine nucleotide-exchange protein 3	ARFGEF3	Q5TH69	ATGSAGLLGDPEC[57]EGS[80]PPEHSPEQGR	1046	1071	pS1061	0.237652
Brefeldin A-inhibited guanine nucleotide-exchange protein 3	ARFGEF3	Q5TH69	AGGGDLLLPPS[80]PK	1981	1993	pS1991	-0.184469	-0.0782142	-0.392697	0.205949	0.137923	1.34479
Brefeldin A-inhibited guanine nucleotide-exchange protein 3	ARFGEF3	Q5TH69	SGS[80]TGSSLSVSVR	2095	2107	pS2097	1.23396	-0.498493	-0.0571456	0.420981	0.639849	0.714972
Arfaptin-1	ARFIP1	P53367	NSAAEIPVTSNGEVDDS[80]REHSFNR	8	31	pS24		-0.767222
Arfaptin-1	ARFIP1	P53367	EGVIEAGAFQGSPAPPLPS[80]VM[16]SPSR	58	82	pS76	0.0200516	-0.473801	-0.641877	0.160704		0.113875
Arfaptin-1	ARFIP1	P53367	EGVIEAGAFQGSPAPPLPSVM[16]S[80]PSR	58	82	pS79		-0.447643
Arfaptin-1	ARFIP1	P53367	EGVIEAGAFQGSPAPPLPSVMS[80]PSR	58	82	pS79	-0.112344			1.73629
Arfaptin-1	ARFIP1	P53367	KWS[80]LNTYK	130	137	pS132	0.0227573	-0.112132	0.487992	0.00829459	0.0245153	0.139026
Arfaptin-2	ARFIP2	P53365	HPS[80]HSTTPSGPGDEVAR	70	86	pS72	3.07091
Arginine and glutamate-rich protein 1	ARGLU1	Q9NWB6	ASS[80]PPDRIDIFGR	75	87	pS77	0.27967	0.329532	0.426795	0.114689	0.0598949	0.249468
Rho GTPase-activating protein 1	ARHGAP1	Q07960	LAS[80]IDEK	25	31	pS27
Rho GTPase-activating protein 1	ARHGAP1	Q07960	SDDS[80]KS[80]SSPELVTHLK	44	59	pS47 pS49	0.751501
Rho GTPase-activating protein 1	ARHGAP1	Q07960	SDDS[80]KSSS[80]PELVTHLK	44	59	pS47 pS51	0.382695	0.443078
Rho GTPase-activating protein 1	ARHGAP1	Q07960	SDDSKSS[80]S[80]PELVTHLK	44	59	pS50 pS51		-0.0582599	0.707503
Rho GTPase-activating protein 1	ARHGAP1	Q07960	S[80]SSPELVTHLK	49	59	pS49	0.916683
Rho GTPase-activating protein 1	ARHGAP1	Q07960	SSS[80]PELVTHLK	49	59	pS51	0.714916	0.182677	0.506811	0.201837	0.212707	0.25901
Rho GTPase-activating protein 1	ARHGAP1	Q07960	SSS[80]PELVTHLKWDDPYYDIAR	49	69	pS51		0.210058
Rho GTPase-activating protein 10	ARHGAP10	A1A4S6	TPPDTTFPEPTC[57]LSAS[80]PPNAPPR	576	598	pS591	-0.122849	-0.32848	0.0207678	0.456659	0.321762	0.55626
Rho GTPase-activating protein 11A	ARHGAP11A	Q6P4F7	IAQLSES[80]PVILTPNAK	312	327	pS318	-0.926496	-0.773479	-1.75312	0.0752205	0.0789496	0.154579
Rho GTPase-activating protein 11A	ARHGAP11A	Q6P4F7	IAQLSES[80]PVILT[80]PNAK	312	327	pS318 pT323	-2.69343	-0.691138	-3.42192		0.447681
Rho GTPase-activating protein 11A	ARHGAP11A	Q6P4F7	IAQLSESPVILT[80]PNAK	312	327	pT323	-0.456804
Rho GTPase-activating protein 11A	ARHGAP11A	Q6P4F7	AGC[57]FS[80]PK	418	424	pS422	0.225837	-0.765263	-0.726074
Rho GTPase-activating protein 11A	ARHGAP11A	Q6P4F7	SEETLLT[80]PER	502	511	pT508	-1.9324	-0.698954	-2.62727	0.20694	0.144225
Rho GTPase-activating protein 11A	ARHGAP11A	Q6P4F7	HNSNITSS[80]PLS[80]GDENNMTK	575	593	pS582 pS585	0.788234			0.281427
Rho GTPase-activating protein 11A	ARHGAP11A	Q6P4F7	LTEPSYLEDS[80]PEENLFETNDLTIVESK	629	655	pS638			1.58123
Rho GTPase-activating protein 11A	ARHGAP11A	Q6P4F7	LT[80]EPSYLEDSPEENLFETNDLTIVESK	629	655	pT630			0.857661
Rho GTPase-activating protein 11A	ARHGAP11A	Q6P4F7	DFS[80]PLQTQTFNR	673	684	pS675	-2.48192	-0.820481	-2.566		0.449153
Rho GTPase-activating protein 11A	ARHGAP11A	Q6P4F7	INS[80]LLEYSR	845	853	pS847
Rho GTPase-activating protein 11A	ARHGAP11A	Q6P4F7	S[80]VSC[57]DGALSSC[57]IESASK	873	889	pS873			1.15715			0.377188
Rho GTPase-activating protein 11A	ARHGAP11A	Q6P4F7	SVS[80]C[57]DGALSSC[57]IESASK	873	889	pS875	1.23894			0.694731
Rho GTPase-activating protein 12	ARHGAP12	Q8IWW6	S[80]TENVNKLPELSSFGKPSSSVQGTGLIR	103	130	pS103	-0.46238	0.267636	0.0781224
Rho GTPase-activating protein 12	ARHGAP12	Q8IWW6	ST[80]ENVNKLPELSSFGKPSSSVQGTGLIR	103	130	pT104	-0.412029	0.165751	0.0356952	0.0377031	0.0822771
Rho GTPase-activating protein 12	ARHGAP12	Q8IWW6	TRS[80]FGHFPGPEFLDVEK	174	190	pS176	-0.390505	0.226409	0.234347	0.239711
Rho GTPase-activating protein 12	ARHGAP12	Q8IWW6	T[80]RSFGHFPGPEFLDVEK	174	190	pT174		0.137576	-0.0576959
Rho GTPase-activating protein 12	ARHGAP12	Q8IWW6	S[80]FGHFPGPEFLDVEK	176	190	pS176	-0.472624	0.0988049	-0.0907528	0.0279554	0.0503838	0.0984867
Rho GTPase-activating protein 12	ARHGAP12	Q8IWW6	TSFSQEQSC[57]DS[80]AGEGSER	191	208	pS201	-0.245579	0.0331124	-0.109972	0.0715683	0.0741524	0.0790363
Rho GTPase-activating protein 12	ARHGAP12	Q8IWW6	TSFSQEQSC[57]DS[80]AGEGS[80]ER	191	208	pS201 pS206		0.147101	-0.329557
Rho GTPase-activating protein 12	ARHGAP12	Q8IWW6	IHQDS[80]ESGDELSSSSTEQIR	209	228	pS213	-0.0845262	0.159644	0.368325	0.226522	0.0127324
Rho GTPase-activating protein 12	ARHGAP12	Q8IWW6	IHQDS[80]ES[80]GDELSSSSTEQIR	209	228	pS213 pS215	-0.102801	-0.120256	-0.233378	0.0210719	0.000917373	0.194171
Rho GTPase-activating protein 12	ARHGAP12	Q8IWW6	IHQDSES[80]GDELSSSSTEQIR	209	228	pS215	-0.149007	0.0311854	-0.139902	0.336239	0.339158	0.542915
Rho GTPase-activating protein 12	ARHGAP12	Q8IWW6	ATTPPNQGRPDS[80]PVYANLQELK	229	250	pS240	-0.741523	-0.00409744	0.134385	0.0655792	0.152766	0.00206945
Rho GTPase-activating protein 12	ARHGAP12	Q8IWW6	AT[80]TPPNQGRPDS[80]PVYANLQELK	229	250	pT230 pS240	-0.238331	0.160181	0.0710528	0.033462	0.0335936	0.0245711
Rho GTPase-activating protein 12	ARHGAP12	Q8IWW6	AT[80]TPPNQGRPDSPVY[80]ANLQELK	229	250	pT230 pY243			0.0886225
Rho GTPase-activating protein 12	ARHGAP12	Q8IWW6	ISQSALPPLPGS[80]PAIQINGEWETHK	251	275	pS262
Rho GTPase-activating protein 12	ARHGAP12	Q8IWW6	HSTIVLDTNDKESPT[80]ASKPC[57]FPENESSPSSPK	422	453	pT436			2.43549
Rho GTPase-activating protein 12	ARHGAP12	Q8IWW6	VLSSTINNQAVETDEGIEEEIPDS[80]PGIEK	569	597	pS592	0.386363	-0.189005	-0.424592	0.249074	0.149924	0.221047
Rho GTPase-activating protein 12	ARHGAP12	Q8IWW6	VLSSTINNQAVETDEGIEEEIPDS[80]PGIEKHDK	569	600	pS592	-1.19866	1.50058
Rho GTPase-activating protein 17	ARHGAP17	Q68EM7	SS[80]GTNFQGLPSK	161	172	pS162		0.380591
Rho GTPase-activating protein 17	ARHGAP17	Q68EM7	AESSSGGGTVPSSAGILEQGPSPGDGS[80]PPKPK	549	580	pS575	-0.849029	0.066194	-0.487635	0.107512	0.0195056
Rho GTPase-activating protein 17	ARHGAP17	Q68EM7	AESSSGGGTVPSSAGILEQGPSPGDGS[80]PPKPKDPVSAAVPAPGR	549	592	pS575	-0.883801	0.087381	-0.535327		0.00783329	0.0179136
Rho GTPase-activating protein 17	ARHGAP17	Q68EM7	AESSSGGGTVPSSAGILEQGPSPGDGSPPKPKDPVS[80]AAVPAPGR	549	592	pS584	-0.879184
Rho GTPase-activating protein 17	ARHGAP17	Q68EM7	S[80]PSPPTQHTGQPPGQPSAPSQLSAPR	674	699	pS674	-0.276757	0.231797	0.198135	0.0147067		0.0120397
Rho GTPase-activating protein 17	ARHGAP17	Q68EM7	SPS[80]PPTQHTGQPPGQPSAPSQLSAPR	674	699	pS676	-0.255326	0.134797	0.236844	0.0485391	0.0274018	0.108905
Rho GTPase-activating protein 17	ARHGAP17	Q68EM7	SPSPPT[80]QHTGQPPGQPSAPSQLSAPR	674	699	pT679	-0.216969		0.121718
Rho GTPase-activating protein 18	ARHGAP18	Q8N392	S[80]ISQDSLDELSMEDYWIELENIKK	64	87	pS64		-0.276764
Rho GTPase-activating protein 18	ARHGAP18	Q8N392	S[80]ISQDS[80]LDELSM[16]EDYWIELENIKK	64	87	pS64 pS69			-0.511062
Rho GTPase-activating protein 18	ARHGAP18	Q8N392	SIS[80]QDSLDELSM[16]EDYWIELENIKK	64	87	pS66	-0.151671	0.766027	0.322962		1.08441	1.0014
Rho GTPase-activating protein 18	ARHGAP18	Q8N392	SIS[80]QDS[80]LDELSMEDYWIELENIKK	64	87	pS66 pS69	0.462628	0.360267	0.255158			0.271339
Rho GTPase-activating protein 18	ARHGAP18	Q8N392	SIS[80]QDS[80]LDELSM[16]EDYWIELENIKK	64	87	pS66 pS69	-0.585401
Rho GTPase-activating protein 18	ARHGAP18	Q8N392	SISQDS[80]LDELSMEDYWIELENIKK	64	87	pS69	-0.317305
Rho GTPase-activating protein 21	ARHGAP21	Q5T5U3	RTS[80]QGFGFTLR	54	64	pS56		0.0490657	-0.346728			0.647971
Rho GTPase-activating protein 21	ARHGAP21	Q5T5U3	TTS[80]PPLSIPTTHLIHQPAGSR	316	336	pS318	0.580557	-0.821142		0.592695
Rho GTPase-activating protein 21	ARHGAP21	Q5T5U3	SVS[80]QERLEDSVLMK	456	469	pS458	-0.137605	-0.0306087	-0.0652131	0.108987	0.0291004	0.0323937
Rho GTPase-activating protein 21	ARHGAP21	Q5T5U3	SVS[80]QERLEDSVLM[16]K	456	469	pS458	-0.10969	0.102704	-0.138304	0.585024	0.499254	0.741882
Rho GTPase-activating protein 21	ARHGAP21	Q5T5U3	SAS[80]QGALTSPSVSFSNHR	474	491	pS476	-0.145343	-0.064907	-0.266323	0.580935	0.265519	0.271989
Rho GTPase-activating protein 21	ARHGAP21	Q5T5U3	GISQDRS[80]PLVK	609	619	pS615	-0.934663	0.309983	0.304693	0.588699	0.215881	0.451202
Rho GTPase-activating protein 21	ARHGAP21	Q5T5U3	RQLS[80]HDHESVGPPSLDAQPNSK	853	874	pS856	0.667976	-0.0854145	0.557429	0.229981	0.0412903	0.102473
Rho GTPase-activating protein 21	ARHGAP21	Q5T5U3	S[80]YDEGLDDYREDAK	880	893	pS880	0.422738	-0.200097		0.0262827	0.232413
Rho GTPase-activating protein 21	ARHGAP21	Q5T5U3	KDS[80]SSEVFSDAAK	921	933	pS923	1.22075	-0.327976	-0.0698088	0.11992	0.174803	0.0285604
Rho GTPase-activating protein 21	ARHGAP21	Q5T5U3	KDSSS[80]EVFSDAAK	921	933	pS925			0.360953
Rho GTPase-activating protein 21	ARHGAP21	Q5T5U3	AQPS[80]S[80]S[80]EDELDNVFFKK	1427	1443	pS1430 pS1431 pS1432	-0.17989	-1.15123	-0.71215	0.0230851		0.0353672
Rho GTPase-activating protein 21	ARHGAP21	Q5T5U3	AQPS[80]SS[80]EDELDNVFFKK	1427	1443	pS1430 pS1432	0.196194			0.035459
Rho GTPase-activating protein 21	ARHGAP21	Q5T5U3	AQPSS[80]S[80]EDELDNVFFKK	1427	1443	pS1431 pS1432	0.053515	-0.242613	-0.530719		0.166076	0.12414
Rho GTPase-activating protein 21	ARHGAP21	Q5T5U3	AQPSSS[80]EDELDNVFFKK	1427	1443	pS1432	0.134325	-0.148785	-0.128902	0.0598485	0.110844	0.17971
Rho GTPase-activating protein 21	ARHGAP21	Q5T5U3	SELISEGRPVET[80]DS[80]ESEFPVFPTALTSER	1623	1651	pT1634 pS1636	-0.431658
Rho GTPase-activating protein 21	ARHGAP21	Q5T5U3	RNS[80]EGSELSC[57]TEGSLTSSLDSR	1666	1687	pS1668	0.211163	-1.14765			0.778776
Rho GTPase-activating protein 21	ARHGAP21	Q5T5U3	RNSEGS[80]ELSC[57]TEGSLTSSLDSR	1666	1687	pS1671			0.0134651
Rho GTPase-activating protein 21	ARHGAP21	Q5T5U3	FKS[80]DSGS[80]LGDAK	1710	1721	pS1712 pS1716	1.09257
Rho GTPase-activating protein 21	ARHGAP21	Q5T5U3	GKS[80]TGSLLTPTR	1739	1750	pS1741	-0.263384	-0.172792	-0.28051	0.169688	0.384916	0.311829
Rho GTPase-activating protein 21	ARHGAP21	Q5T5U3	LRTS[80]TSDLSR	1857	1866	pS1860			-0.064606			0.0821588
Rho GTPase-activating protein 21	ARHGAP21	Q5T5U3	LRTSTS[80]DLSR	1857	1866	pS1862		0.0347218
Rho GTPase-activating protein 21	ARHGAP21	Q5T5U3	LRT[80]STSDLSR	1857	1866	pT1859		0.0788131
Rho GTPase-activating protein 21	ARHGAP21	Q5T5U3	LRTST[80]SDLSR	1857	1866	pT1861	-0.181113	0.0707599	-0.0561259	0.0248156	0.0417301	0.0622488
Rho GTPase-activating protein 23	ARHGAP23	Q9P227	SAS[80]QDRLEEVAAPRPWPC[57]STS[80]QDALSQLGQEGWHR	314	348	pS316 pS334			-0.312396
Rho GTPase-activating protein 23	ARHGAP23	Q9P227	SASQDRLEEVAAPRPWPC[57]ST[80]S[80]QDALSQLGQEGWHR	314	348	pT333 pS334			0.826006
Rho GTPase-activating protein 23	ARHGAP23	Q9P227	ARS[80]DDYLSR	349	357	pS351	-0.0196663	0.238731	0.15763	0.039984	0.0341019	0.0435703
Rho GTPase-activating protein 23	ARHGAP23	Q9P227	S[80]AEALGPGALVSPR	361	374	pS361	-0.376407	0.310446	0.0200485	0.380557	0.0742614	0.234288
Rho GTPase-activating protein 23	ARHGAP23	Q9P227	S[80]AEALGPGALVS[80]PR	361	374	pS361 pS372	0.38315	0.164023	0.316223	0.0501296	0.0255916	0.202628
Rho GTPase-activating protein 23	ARHGAP23	Q9P227	SAEALGPGALVS[80]PR	361	374	pS372	0.254191	0.242774	0.50266	0.076521	0.0446091	0.0629863
Rho GTPase-activating protein 23	ARHGAP23	Q9P227	SYS[80]PSFQR	421	428	pS423	-0.0807996	0.191378	0.2659	0.0655311	0.0278248	0.0423421
Rho GTPase-activating protein 23	ARHGAP23	Q9P227	QM[16]NLGFGDES[80]PEPEASGR	508	525	pS517	0.011785	0.0687843	0.193428	0.465403	0.285985
Rho GTPase-activating protein 23	ARHGAP23	Q9P227	VAPLATTEDSLASIPFIDEPTS[80]PSIDLQAK	533	562	pS554	1.4302	-0.521612	0.102476	0.0586148	0.00373784	0.102634
Rho GTPase-activating protein 23	ARHGAP23	Q9P227	HVPASAVVSSAM[16]NSAPVLGTS[80]PS[80]SPTFTFTLGR	563	595	pS583 pS585
Rho GTPase-activating protein 23	ARHGAP23	Q9P227	RSS[80]YLLAITTER	609	620	pS611	1.05577	0.730579	0.154198		1.27805	0.429813
Rho GTPase-activating protein 23	ARHGAP23	Q9P227	RSSY[80]LLAITTER	609	620	pY612	-1.1177
Rho GTPase-activating protein 23	ARHGAP23	Q9P227	RHSTS[80]DLSDATFSDIR	675	690	pS679	0.680033		0.650738
Rho GTPase-activating protein 23	ARHGAP23	Q9P227	RPS[80]FSSHHLM[16]PC[57]DTLAR	1304	1320	pS1306		0.94684	1.22083			0.397176
Rho GTPase-activating protein 23	ARHGAP23	Q9P227	RPS[80]FSSHHLMPC[57]DTLAR	1304	1320	pS1306			0.332591
Rho GTPase-activating protein 23	ARHGAP23	Q9P227	RPSFS[80]SHHLM[16]PC[57]DTLAR	1304	1320	pS1308	0.194033
Rho GTPase-activating protein 23	ARHGAP23	Q9P227	RPSFSS[80]HHLM[16]PC[57]DTLAR	1304	1320	pS1309		0.765853
Rho GTPase-activating protein 23	ARHGAP23	Q9P227	LRRPLS[80]PETR	1388	1397	pS1393	0.521057
Rho GTPase-activating protein 27	ARHGAP27	Q6ZUM4	SS[80]LAPGLPAC[57]LYLRPAAPVRPAQSLNDLAC[57]AAVSPPAGLLGSSGSFK	133	179	pS134	-0.0598215	0.0781286	0.0504355
Rho GTPase-activating protein 27	ARHGAP27	Q6ZUM4	SSLAPGLPAC[57]LYLRPAAPVRPAQS[80]LNDLAC[57]AAVSPPAGLLGSSGSFK	133	179	pS156	-0.257841	0.16557	-0.0166037
Rho GTPase-activating protein 27	ARHGAP27	Q6ZUM4	AC[57]S[80]VAGSWVC[57]PRPLAR	180	195	pS182	-0.249573	-0.0228272
Rho GTPase-activating protein 27	ARHGAP27	Q6ZUM4	S[80]DSENVYEVIQDLHVPPPEESAEQVDDPPEPVYANIER	196	233	pS196	0.720749		0.161053
Rho GTPase-activating protein 27	ARHGAP27	Q6ZUM4	SDS[80]ENVYEVIQDLHVPPPEESAEQVDDPPEPVYANIER	196	233	pS198	0.108001
Rho GTPase-activating protein 27	ARHGAP27	Q6ZUM4	SIHKSS[80]QDGDTPAQASPPEEK	451	471	pS456	0.742604	0.186295	0.461439	0.17213	0.0629624	0.0493082
Rho GTPase-activating protein 27	ARHGAP27	Q6ZUM4	SSQDGDTPAQAS[80]PPEEK	455	471	pS466
Rho GTPase-activating protein 27	ARHGAP27	Q6ZUM4	VPAELDEVGS[80]WEEVSPATAAVR	472	493	pS481
Rho GTPase-activating protein 27	ARHGAP27	Q6ZUM4	AIAQGIQELSAELPPEES[80]ESSRVDFGSSER	606	635	pS623	0.300624	-0.169249	-0.126779		0.230108	0.704339
Rho GTPase-activating protein 27	ARHGAP27	Q6ZUM4	AIAQGIQELSAELPPEESES[80]SRVDFGSSER	606	635	pS625	-0.179184	-0.0498663	0.103215		0.342703	0.113904
Rho GTPase-activating protein 27	ARHGAP27	Q6ZUM4	AIAQGIQELSAELPPEESESS[80]RVDFGSSER	606	635	pS626	-0.0238956	0.772611		0.209403
Rho GTPase-activating protein 27	ARHGAP27	Q6ZUM4	AIAQGIQELSAELPPEESESSRVDFGS[80]SER	606	635	pS632	0.311695	0.358471		0.503499	0.0894797
Rho GTPase-activating protein 27	ARHGAP27	Q6ZUM4	VDFGS[80]SER	628	635	pS632	0.101553	-0.37613	0.0299723	0.0476776	0.725009	0.0674606
Rho GTPase-activating protein 29	ARHGAP29	Q52LW3	ATS[80]FEESER	947	955	pS949	1.23665	-0.365972	0.486853	0.221528
Rho GTPase-activating protein 29	ARHGAP29	Q52LW3	LLLAS[80]PPNER	1025	1034	pS1029	0.379384	-0.860332	-0.349854	0.252292		0.895733
Rho GTPase-activating protein 31	ARHGAP31	Q2M1Z3	SVFTSSLFQM[16]EPS[80]PR	464	478	pS476		0.315844	1.06967
Rho GTPase-activating protein 31	ARHGAP31	Q2M1Z3	EAGEM[16]ESSTLQES[80]PR	617	631	pS629	-0.619425	0.0232324	-0.307361
Rho GTPase-activating protein 31	ARHGAP31	Q2M1Z3	S[80]VILDGR	1432	1438	pS1432		0.720646	1.29518		0.290884
Rho GTPase-activating protein 32	ARHGAP32	A7KAX9	MKSS[80]VHS[80]EEDDFVPELHR	41	58	pS44 pS47
Rho GTPase-activating protein 32	ARHGAP32	A7KAX9	SSVHS[80]EEDDFVPELHR	43	58	pS47
Rho GTPase-activating protein 32	ARHGAP32	A7KAX9	S[80]LLVSSPSTK	587	596	pS587	-0.605468	0.382632	0.367967	0.209102	0.145114	0.0314672
Rho GTPase-activating protein 32	ARHGAP32	A7KAX9	TQAQVNS[80]PIVTENK	607	620	pS613	-0.377037	0.258018	0.80239	0.142014	0.0709668	0.443287
Rho GTPase-activating protein 32	ARHGAP32	A7KAX9	S[80]PVGSWR	655	661	pS655	-0.128836	0.102606	0.0645193	0.113272		0.075099
Rho GTPase-activating protein 32	ARHGAP32	A7KAX9	NES[80]EPSEMK	680	688	pS682	-0.276863	0.266947	0.382817	0.134699	0.142101	0.020494
Rho GTPase-activating protein 32	ARHGAP32	A7KAX9	S[80]AKSEESLTSLHAVDGDSK	703	721	pS703			-0.212232
Rho GTPase-activating protein 32	ARHGAP32	A7KAX9	S[80]AKS[80]EESLTSLHAVDGDSK	703	721	pS703 pS706	1.15428	0.182921
Rho GTPase-activating protein 32	ARHGAP32	A7KAX9	S[80]AKS[80]EES[80]LTSLHAVDGDSK	703	721	pS703 pS706 pS709
Rho GTPase-activating protein 32	ARHGAP32	A7KAX9	SAKS[80]EESLTSLHAVDGDSK	703	721	pS706	0.0440068	0.0215363	0.0228449	0.212792	0.153714	0.134035
Rho GTPase-activating protein 32	ARHGAP32	A7KAX9	SAKS[80]EES[80]LTSLHAVDGDSK	703	721	pS706 pS709	-0.0555508	0.169313	0.00461875	0.0107643	0.0264064	0.218415
Rho GTPase-activating protein 32	ARHGAP32	A7KAX9	SAKS[80]EES[80]LT[80]SLHAVDGDSK	703	721	pS706 pS709 pT711		0.292298	0.141022
Rho GTPase-activating protein 32	ARHGAP32	A7KAX9	SAKS[80]EESLTS[80]LHAVDGDSK	703	721	pS706 pS712	-0.372109		0.201976			0.0003835
Rho GTPase-activating protein 32	ARHGAP32	A7KAX9	SAKS[80]EESLT[80]SLHAVDGDSK	703	721	pS706 pT711		0.0385486	0.0263783			0.243239
Rho GTPase-activating protein 32	ARHGAP32	A7KAX9	SAKSEES[80]LTSLHAVDGDSK	703	721	pS709	-0.151962
Rho GTPase-activating protein 32	ARHGAP32	A7KAX9	SAKSEES[80]LT[80]S[80]LHAVDGDSK	703	721	pS709 pT711 pS712	-0.159688		0.265621
Rho GTPase-activating protein 32	ARHGAP32	A7KAX9	SAKSEESLT[80]S[80]LHAVDGDSK	703	721	pT711 pS712		0.266679
Rho GTPase-activating protein 32	ARHGAP32	A7KAX9	S[80]EESLTSLHAVDGDSK	706	721	pS706	0.0351175	-0.332332	-0.0945578	0.399701	0.275912	0.13555
Rho GTPase-activating protein 32	ARHGAP32	A7KAX9	SEES[80]LTSLHAVDGDSK	706	721	pS709	-0.110932	0.293922	0.213686	0.0309658	0.0836506	0.272778
Rho GTPase-activating protein 32	ARHGAP32	A7KAX9	SEES[80]LTS[80]LHAVDGDSK	706	721	pS709 pS712	-0.439888	0.418582	0.481184	0.108507	0.0178019	0.106237
Rho GTPase-activating protein 32	ARHGAP32	A7KAX9	SEESLTS[80]LHAVDGDSK	706	721	pS712		0.223117	0.294027		0.29393
Rho GTPase-activating protein 32	ARHGAP32	A7KAX9	S[80]SSDALSASFNGEM[16]LGNR	730	747	pS730	0.213926	0.234737	-0.110353
Rho GTPase-activating protein 32	ARHGAP32	A7KAX9	S[80]SSDALSASFNGEMLGNR	730	747	pS730		0.244745
Rho GTPase-activating protein 32	ARHGAP32	A7KAX9	S[80]SS[80]DALSASFNGEM[16]LGNR	730	747	pS730 pS732	0.873809
Rho GTPase-activating protein 32	ARHGAP32	A7KAX9	S[80]SSDALS[80]ASFNGEM[16]LGNR	730	747	pS730 pS736		0.737959	0.481425
Rho GTPase-activating protein 32	ARHGAP32	A7KAX9	S[80]SSDALSAS[80]FNGEM[16]LGNR	730	747	pS730 pS738
Rho GTPase-activating protein 32	ARHGAP32	A7KAX9	SS[80]SDALSASFNGEM[16]LGNR	730	747	pS731	0.225582	0.677988	-0.0436271	0.125495	0.686639	0.438255
Rho GTPase-activating protein 32	ARHGAP32	A7KAX9	SS[80]SDALSASFNGEMLGNR	730	747	pS731	0.172201	0.143844	0.198067	0.0287315		0.07581
Rho GTPase-activating protein 32	ARHGAP32	A7KAX9	SS[80]SDALS[80]ASFNGEM[16]LGNR	730	747	pS731 pS736		0.561745
Rho GTPase-activating protein 32	ARHGAP32	A7KAX9	SS[80]SDALS[80]ASFNGEMLGNR	730	747	pS731 pS736	0.642243
Rho GTPase-activating protein 32	ARHGAP32	A7KAX9	SS[80]SDALSAS[80]FNGEM[16]LGNR	730	747	pS731 pS738			0.216679
Rho GTPase-activating protein 32	ARHGAP32	A7KAX9	SSS[80]DALSASFNGEMLGNR	730	747	pS732	0.351148	-0.125543	-0.0414881	0.485927	0.176463	0.0714714
Rho GTPase-activating protein 32	ARHGAP32	A7KAX9	SSS[80]DALSASFNGEM[16]LGNR	730	747	pS732	0.188824	0.627442	0.192498	0.0185134	0.612729	0.0850073
Rho GTPase-activating protein 32	ARHGAP32	A7KAX9	SSS[80]DALS[80]ASFNGEM[16]LGNR	730	747	pS732 pS736	0.383586	0.00285701	0.108364	0.0870622	0.280314
Rho GTPase-activating protein 32	ARHGAP32	A7KAX9	SSS[80]DALS[80]ASFNGEMLGNR	730	747	pS732 pS736	1.19176	0.220968	0.310174			0.479716
Rho GTPase-activating protein 32	ARHGAP32	A7KAX9	SSS[80]DALSAS[80]FNGEM[16]LGNR	730	747	pS732 pS738	-0.114448	0.260582		0.364389	0.188817
Rho GTPase-activating protein 32	ARHGAP32	A7KAX9	SSS[80]DALSAS[80]FNGEMLGNR	730	747	pS732 pS738		0.90028
Rho GTPase-activating protein 32	ARHGAP32	A7KAX9	SSSDALS[80]ASFNGEM[16]LGNR	730	747	pS736	-0.289371	0.288008	0.390374	0.0679081	0.0615425	0.151712
Rho GTPase-activating protein 32	ARHGAP32	A7KAX9	SSSDALS[80]ASFNGEMLGNR	730	747	pS736	0.0566349	0.496302	0.350087	0.0273325
Rho GTPase-activating protein 32	ARHGAP32	A7KAX9	SSSDALS[80]AS[80]FNGEM[16]LGNR	730	747	pS736 pS738			1.10708			0.467917
Rho GTPase-activating protein 32	ARHGAP32	A7KAX9	SSSDALSAS[80]FNGEMLGNR	730	747	pS738	-0.58684	-0.0160777	0.0422818	0.060078	0.0167601	0.0753349
Rho GTPase-activating protein 32	ARHGAP32	A7KAX9	SSSDALSAS[80]FNGEM[16]LGNR	730	747	pS738	-0.42817	0.0459977	0.313266	0.17535	0.00829458	0.463326
Rho GTPase-activating protein 32	ARHGAP32	A7KAX9	AESEC[57]LESGASFLDS[80]PGYSK	807	826	pS821	0.798501	-0.21257	-0.257767	0.155834	0.328661	0.204494
Rho GTPase-activating protein 32	ARHGAP32	A7KAX9	DAETGSSQC[57]QTPGSTASS[80]EPVS[80]PLQEK	835	861	pS852 pS856	0.9635	0.143552	0.583768	0.0742965
Rho GTPase-activating protein 32	ARHGAP32	A7KAX9	DAETGSSQC[57]QTPGSTASSEPVS[80]PLQEK	835	861	pS856	0.744919	-0.0351238	0.432639	0.140377	0.173267	0.335417
Rho GTPase-activating protein 32	ARHGAP32	A7KAX9	LSPFFTLDLS[80]PTEDK	862	876	pS871	0.735051	0.0749463	0.51609	0.0275653	0.0193009	0.0283332
Rho GTPase-activating protein 32	ARHGAP32	A7KAX9	LSPFFTLDLS[80]PTEDKSSKPSSFTEK	862	886	pS871
Rho GTPase-activating protein 32	ARHGAP32	A7KAX9	VVYAFS[80]PK	887	894	pS892	-0.0845875	0.111648	0.143145	0.0288893	0.00834093	0.0331959
Rho GTPase-activating protein 32	ARHGAP32	A7KAX9	LS[80]KSPSMSISEPISVTLPPR	899	918	pS900
Rho GTPase-activating protein 32	ARHGAP32	A7KAX9	LS[80]KSPSM[16]SISEPISVTLPPR	899	918	pS900
Rho GTPase-activating protein 32	ARHGAP32	A7KAX9	LSKSPSM[16]S[80]ISEPISVTLPPR	899	918	pS906			0.592906
Rho GTPase-activating protein 32	ARHGAP32	A7KAX9	S[80]PSM[16]SISEPISVTLPPR	902	918	pS902	-0.0848788		0.112196	0.0464183		0.0721738
Rho GTPase-activating protein 32	ARHGAP32	A7KAX9	S[80]PSMSISEPISVTLPPR	902	918	pS902			0.159836
Rho GTPase-activating protein 32	ARHGAP32	A7KAX9	SPS[80]M[16]SISEPISVTLPPR	902	918	pS904	-0.112347	0.158526	0.0927586	0.556748	0.0745365	0.647278
Rho GTPase-activating protein 32	ARHGAP32	A7KAX9	SPS[80]MSISEPISVTLPPR	902	918	pS904	1.82322	-0.991576	-1.72976
Rho GTPase-activating protein 32	ARHGAP32	A7KAX9	SPSM[16]S[80]ISEPISVTLPPR	902	918	pS906	-0.323969		0.881427
Rho GTPase-activating protein 32	ARHGAP32	A7KAX9	SPSM[16]SIS[80]EPISVTLPPR	902	918	pS908	-1.06539	0.2464
Rho GTPase-activating protein 32	ARHGAP32	A7KAX9	DATNRS[80]PTQIVK	947	958	pS952	0.107023	0.0608117	0.0410597	0.142055	0.162621	0.154159
Rho GTPase-activating protein 32	ARHGAP32	A7KAX9	S[80]PTQIVK	952	958	pS952		-0.0480785
Rho GTPase-activating protein 32	ARHGAP32	A7KAX9	SPT[80]QIVK	952	958	pT954	0.086398	0.156299	0.0415609	0.167298		0.154868
Rho GTPase-activating protein 32	ARHGAP32	A7KAX9	NSM[16]PTVSFLDQDQS[80]PPR	1190	1206	pS1203	-0.254892	-0.14629	-0.0097989	0.324062	0.153189	0.104873
Rho GTPase-activating protein 32	ARHGAP32	A7KAX9	NSMPTVSFLDQDQS[80]PPR	1190	1206	pS1203	-0.0882019	-0.0376771	-0.378669	0.162253	0.0877412	0.12792
Rho GTPase-activating protein 32	ARHGAP32	A7KAX9	NSM[16]PTVS[80]FLDQDQSPPRFYSGDQPPSYLGASVDK	1190	1223	pS1196	-0.315976
Rho GTPase-activating protein 32	ARHGAP32	A7KAX9	NSM[16]PTVSFLDQDQS[80]PPRFYSGDQPPSYLGASVDK	1190	1223	pS1203	-0.240214	-0.096425	-0.284564	0.111762	0.058909	0.213255
Rho GTPase-activating protein 32	ARHGAP32	A7KAX9	NSM[16]PTVSFLDQDQSPPRFYS[80]GDQPPSYLGASVDK	1190	1223	pS1209	-0.426989	-0.175271
Rho GTPase-activating protein 32	ARHGAP32	A7KAX9	NSM[16]PT[80]VSFLDQDQSPPRFYSGDQPPSYLGASVDK	1190	1223	pT1194		0.505255	-0.111966
Rho GTPase-activating protein 32	ARHGAP32	A7KAX9	NSM[16]PTVSFLDQDQSPPRFY[80]SGDQPPSYLGASVDK	1190	1223	pY1208
Rho GTPase-activating protein 32	ARHGAP32	A7KAX9	FYS[80]GDQPPSYLGASVDK	1207	1223	pS1209	1.00481	-0.371578	0.54775	0.0307174	0.0962478	0.00352177
Rho GTPase-activating protein 32	ARHGAP32	A7KAX9	FYSGDQPPSYLGAS[80]VDK	1207	1223	pS1220	0.0952552	0.139289	0.0378624	0.157389	0.0760037	0.127247
Rho GTPase-activating protein 32	ARHGAP32	A7KAX9	FYSGDQPPSYLGAS[80]VDKLHHPLEFADK	1207	1233	pS1220	0.194886	0.174632	0.202933	0.310721	0.275177	0.249647
Rho GTPase-activating protein 32	ARHGAP32	A7KAX9	LHHPLEFADKS[80]PTPPNLPSDK	1224	1244	pS1234	0.251941	0.0689653	0.498183	0.0991113		0.206973
Rho GTPase-activating protein 32	ARHGAP32	A7KAX9	LHHPLEFADKS[80]PT[80]PPNLPSDK	1224	1244	pS1234 pT1236	0.309822	0.210479	0.416143	0.159468	0.465632	0.478668
Rho GTPase-activating protein 32	ARHGAP32	A7KAX9	LHHPLEFADKSPT[80]PPNLPSDK	1224	1244	pT1236		0.721142	-0.11171			0.48328
Rho GTPase-activating protein 32	ARHGAP32	A7KAX9	SPT[80]PPNLPSDK	1234	1244	pT1236	0.0810727	0.348828	-0.319744	1.22046	1.74	1.42392
Rho GTPase-activating protein 32	ARHGAP32	A7KAX9	IYPPS[80]GSPEENTSTATM[16]TYM[16]TTTPATAQM[16]STK	1245	1276	pS1249	-0.0953048	-0.0030719
Rho GTPase-activating protein 32	ARHGAP32	A7KAX9	IYPPSGSPEENT[80]STATM[16]TYM[16]TTTPATAQM[16]STK	1245	1276	pT1256		0.0385486
Rho GTPase-activating protein 32	ARHGAP32	A7KAX9	VEY[80]VSSLSSSVR	1555	1566	pY1557	0.986695	-0.544504	-0.394859
Rho GTPase-activating protein 32	ARHGAP32	A7KAX9	VQS[80]LHAPPSSM[16]IR	1583	1595	pS1585	-0.58444	-0.159218	0.216104		0.0928435	0.324395
Rho GTPase-activating protein 32	ARHGAP32	A7KAX9	VQS[80]LHAPPSSMIR	1583	1595	pS1585			1.0623
Rho GTPase-activating protein 32	ARHGAP32	A7KAX9	AIS[80]PEGEDR	1818	1826	pS1820	0.0470941	0.127992	0.1679	0.0621897	0.15096	0.0526724
Rho GTPase-activating protein 32	ARHGAP32	A7KAX9	AIS[80]PEGEDRFYR	1818	1829	pS1820	0.150924	0.144337	0.209713		0.104177	0.0947102
Rho GTPase-activating protein 35	ARHGAP35	Q9NRY4	NS[80]LSDPNIDR	588	597	pS589	2.26746			0.136465
Rho GTPase-activating protein 35	ARHGAP35	Q9NRY4	NLNLVS[80]STAS[80]IKDLADVDLR	764	783	pS769 pS773			1.01142
Rho GTPase-activating protein 35	ARHGAP35	Q9NRY4	NLNLVSS[80]TAS[80]IKDLADVDLR	764	783	pS770 pS773		0.641763			0.512861
Rho GTPase-activating protein 35	ARHGAP35	Q9NRY4	KNIIEATHM[16]YDNAAEAC[57]S[80]TTEEVFNS[80]PR	945	972	pS962 pS970			0.0686067
Rho GTPase-activating protein 35	ARHGAP35	Q9NRY4	KNIIEATHM[16]YDNAAEAC[57]STTEEVFNS[80]PR	945	972	pS970	0.0925967	0.0435395	0.273554	0.498583	0.539639	0.245323
Rho GTPase-activating protein 35	ARHGAP35	Q9NRY4	KNIIEATHMYDNAAEAC[57]STTEEVFNS[80]PR	945	972	pS970	0.134593		0.299038	0.583433
Rho GTPase-activating protein 35	ARHGAP35	Q9NRY4	KNIIEATHM[16]YDNAAEAC[57]ST[80]TEEVFNS[80]PR	945	972	pT963 pS970			-0.193579
Rho GTPase-activating protein 35	ARHGAP35	Q9NRY4	NIIEATHM[16]YDNAAEAC[57]STTEEVFNS[80]PR	946	972	pS970		0.118906	0.197449		0.418534	0.235406
Rho GTPase-activating protein 35	ARHGAP35	Q9NRY4	AGS[80]PLC[57]NSNLQDSEEDIEPSYSLFR	973	997	pS975	-0.134968	0.17654	0.221083	0.173147	0.124374	0.187327
Rho GTPase-activating protein 35	ARHGAP35	Q9NRY4	AGS[80]PLC[57]NSNLQDS[80]EEDIEPSYSLFR	973	997	pS975 pS985	0.018952	0.0206667	-0.0715299	0.0801812	0.11516	0.060588
Rho GTPase-activating protein 35	ARHGAP35	Q9NRY4	AGSPLC[57]NS[80]NLQDSEEDIEPSYSLFR	973	997	pS980
Rho GTPase-activating protein 35	ARHGAP35	Q9NRY4	AGSPLC[57]NSNLQDS[80]EEDIEPSYSLFR	973	997	pS985	0.0596716		0.0905367			0.549928
Rho GTPase-activating protein 35	ARHGAP35	Q9NRY4	AGS[80]PLC[57]NSNLQDSEEDIEPSYSLFREDTSLPSLSK	973	1007	pS975	-0.153155	0.177613	0.198225	0.304881	0.278508	0.255065
Rho GTPase-activating protein 35	ARHGAP35	Q9NRY4	AGS[80]PLC[57]NS[80]NLQDSEEDIEPSYSLFREDTSLPSLSK	973	1007	pS975 pS980	-0.105015	-0.105909	-0.0248199
Rho GTPase-activating protein 35	ARHGAP35	Q9NRY4	AGSPLC[57]NS[80]NLQDS[80]EEDIEPSYSLFREDTSLPSLSK	973	1007	pS980 pS985		0.275877	-0.111966
Rho GTPase-activating protein 35	ARHGAP35	Q9NRY4	S[80]VSSSPWLPQDGFDPSDYAEPMDAVVKPR	1070	1098	pS1070	1.18811		-0.690201	0.323704
Rho GTPase-activating protein 35	ARHGAP35	Q9NRY4	AQSNGSGNGS[80]DSEMDTSSLER	1125	1145	pS1134	-0.293874	0.146657	0.0833981	0.317161	0.0744693	0.11769
Rho GTPase-activating protein 35	ARHGAP35	Q9NRY4	AQSNGSGNGS[80]DSEM[16]DTSSLER	1125	1145	pS1134	-0.0423706	0.159768	0.259069	0.152898	0.16065	0.166953
Rho GTPase-activating protein 35	ARHGAP35	Q9NRY4	AQSNGSGNGSDS[80]EMDTSSLER	1125	1145	pS1136	-0.00739383
Rho GTPase-activating protein 35	ARHGAP35	Q9NRY4	KVS[80]IVSKPVLYR	1148	1159	pS1150	0.829049	0.184816	0.358057	0.200405	0.0483305	0.348749
Rho GTPase-activating protein 35	ARHGAP35	Q9NRY4	TS[80]FSVGS[80]DDELGPIR	1173	1187	pS1174 pS1179	-0.115694	0.286656	0.439709	0.298327	0.398344	0.207309
Rho GTPase-activating protein 35	ARHGAP35	Q9NRY4	TSFS[80]VGS[80]DDELGPIR	1173	1187	pS1176 pS1179	0.742692			0.0726617
Rho GTPase-activating protein 35	ARHGAP35	Q9NRY4	TSFSVGS[80]DDELGPIR	1173	1187	pS1179	0.0419184	0.0815145	0.102982	0.173992	0.164176	0.183494
Rho GTPase-activating protein 35	ARHGAP35	Q9NRY4	T[80]SFSVGS[80]DDELGPIR	1173	1187	pT1173 pS1179	0.902842	-0.351205
Rho GTPase-activating protein 35	ARHGAP35	Q9NRY4	TSFSVGS[80]DDELGPIRK	1173	1188	pS1179	0.0820925	-0.00509868	0.0794118	0.055009	0.00695063	0.0700158
Rho GTPase-activating protein 39	ARHGAP39	Q9C0H5	EDSGSS[80]SPPGVFLEK	167	181	pS172			0.642922
Rho GTPase-activating protein 39	ARHGAP39	Q9C0H5	EDSGSSS[80]PPGVFLEK	167	181	pS173	-0.00530424	-0.963773	-0.524983	0.541074	0.547912	0.119476
Rho GTPase-activating protein 39	ARHGAP39	Q9C0H5	RAELPGSS[80]SPLLAQPR	278	293	pS285		0.0612985
Rho GTPase-activating protein 39	ARHGAP39	Q9C0H5	RAELPGSSS[80]PLLAQPR	278	293	pS286	-0.825531	-0.242297	-0.0850019	0.413184		0.566978
Rho GTPase-activating protein 39	ARHGAP39	Q9C0H5	QGPPS[80]PC[57]QQLVLTK	362	375	pS366	-0.422913	-0.376023	-0.576363	0.308275	0.357772	0.315829
Rho GTPase-activating protein 39	ARHGAP39	Q9C0H5	FLSLEYS[80]PAGK	382	392	pS388
Rho GTPase-activating protein 39	ARHGAP39	Q9C0H5	QLVYVEQAGSS[80]PK	397	409	pS407	-1.32397	-0.135922	-0.0132782	0.581281
Rho GTPase-activating protein 39	ARHGAP39	Q9C0H5	S[80]GDYSTM[16]EGPELR	445	457	pS445	-0.569528	0.240198	0.142539	0.332434	0.174958	0.159291
Rho GTPase-activating protein 39	ARHGAP39	Q9C0H5	AFS[80]EDEALAQQENR	602	615	pS604	-0.163101	-0.097079	-0.263485	0.167926	0.089286	0.236748
Rho GTPase-activating protein 39	ARHGAP39	Q9C0H5	SGVPSS[80]SC[57]VFPTFTLR	671	686	pS676	-1.74973
Rho GTPase-activating protein 39	ARHGAP39	Q9C0H5	SGVPSSS[80]C[57]VFPTFTLR	671	686	pS677		-0.031537	-0.125251		0.710912
Rho GTPase-activating protein 39	ARHGAP39	Q9C0H5	KPSS[80]ETDIENWASK	687	700	pS690	-0.204953	-0.245025	-0.492442	0.0312909		0.251286
Rho GTPase-activating protein 4	ARHGAP4	P98171	ATLQALLEVVASDDGDVLDSFQTS[80]PSTESLK	385	415	pS408		0.206069
Rho GTPase-activating protein 4	ARHGAP4	P98171	ATLQALLEVVASDDGDVLDSFQTSPS[80]TESLK	385	415	pS410	0.386327		-0.090004	0.0354481
Rho GTPase-activating protein 4	ARHGAP4	P98171	ATLQALLEVVASDDGDVLDSFQTSPSTES[80]LK	385	415	pS413			0.0928012
Rho GTPase-activating protein 4	ARHGAP4	P98171	ATLQALLEVVASDDGDVLDSFQTSPST[80]ESLK	385	415	pT411	0.380504	0.25403	0.146543	0.13901	0.136237	0.0163957
Rho GTPase-activating protein 4	ARHGAP4	P98171	ATLQALLEVVASDDGDVLDSFQTSPSTESLKSTSS[80]DPGS[80]R	385	424	pS419 pS423	0.332231
Rho GTPase-activating protein 4	ARHGAP4	P98171	ATLQALLEVVASDDGDVLDSFQTSPST[80]ES[80]LKSTSSDPGSR	385	424	pT411 pS413
Rho GTPase-activating protein 4	ARHGAP4	P98171	QGLGPASTTSPSPGPRS[80]PK	890	908	pS906			0.141022
Rho GTPase-activating protein 4	ARHGAP4	P98171	GPGAPAS[80]PSASHPQGLDTTPKPH	924	946	pS930	0.48948	-0.177265	-0.286172		0.326368	0.469982
Rho GTPase-activating protein 4	ARHGAP4	P98171	GPGAPASPS[80]ASHPQGLDTTPKPH	924	946	pS932			-0.804913
Rho GTPase-activating protein 44	ARHGAP44	Q17R89	GSPGSSQGTAC[57]AGTQPGAQPGAQPGASPSPSQPPADQS[80]PHTLRK	603	646	pS640	-0.545966
Rho GTPase-activating protein 44	ARHGAP44	Q17R89	GSPGSSQGTAC[57]AGTQPGAQPGAQPGASPSPSQPPADQSPHT[80]LRK	603	646	pT643		0.149047
Rho GTPase-activating protein 5	ARHGAP5	Q13017	LYHDS[80]TNIDK	586	595	pS590	2.91599
Rho GTPase-activating protein 5	ARHGAP5	Q13017	LYHDST[80]NIDK	586	595	pT591
Rho GTPase-activating protein 5	ARHGAP5	Q13017	NM[16]IENSYLS[80]DNTR	943	955	pS951		-0.295372
Rho GTPase-activating protein 5	ARHGAP5	Q13017	NMIENSYLS[80]DNTR	943	955	pS951	-1.71779
Rho GTPase-activating protein 5	ARHGAP5	Q13017	NM[16]IENSYLSDNT[80]R	943	955	pT954		-0.548793			0.525104
Rho GTPase-activating protein 5	ARHGAP5	Q13017	DC[57]FPYNNYPDS[80]DDDTEAPPPYSPIGDDVQLLPTPSDR	971	1007	pS981	-0.161402	0.106844	0.0930553	0.124692	0.053799	0.163971
Rho GTPase-activating protein 5	ARHGAP5	Q13017	DC[57]FPYNNYPDSDDDT[80]EAPPPYSPIGDDVQLLPTPSDR	971	1007	pT985	-0.0421331	-0.000183845	0.12892
Rho GTPase-activating protein 5	ARHGAP5	Q13017	DC[57]FPYNNYPDSDDDT[80]EAPPPY[80]SPIGDDVQLLPTPSDR	971	1007	pT985 pY991
Rho GTPase-activating protein 5	ARHGAP5	Q13017	VPLAHPEDM[16]DPSDNY[80]AEPIDTIFK	1077	1100	pY1091
Rho GTPase-activating protein 5	ARHGAP5	Q13017	GYS[80]DEIYVVPDDSQNR	1103	1118	pS1105	0.228572	-0.41734
Rho GTPase-activating protein 5	ARHGAP5	Q13017	GYSDEIY[80]VVPDDSQNR	1103	1118	pY1109	1.49766
Rho GTPase-activating protein 5	ARHGAP5	Q13017	NSFVNNTQGDEENGFS[80]DR	1123	1140	pS1138	0.0822139		0.0902116
Rho GTPase-activating protein 5	ARHGAP5	Q13017	RTHS[80]DASDDEAFTTSK	1170	1185	pS1173	1.19494
Rho GTPase-activating protein 5	ARHGAP5	Q13017	RTHS[80]DAS[80]DDEAFTTSK	1170	1185	pS1173 pS1176	0.634115	-0.0640264	-0.0976183	0.174666	0.123329	0.0947422
Rho GTPase-activating protein 5	ARHGAP5	Q13017	RTHSDAS[80]DDEAFTTSK	1170	1185	pS1176	-1.34324	0.306667	0.30766	0.0185922	0.240613	0.356154
Rho GTPase-activating protein 5	ARHGAP5	Q13017	THS[80]DASDDEAFTTSK	1171	1185	pS1173	1.13763		0.836421
Rho GTPase-activating protein 5	ARHGAP5	Q13017	THS[80]DAS[80]DDEAFTTSK	1171	1185	pS1173 pS1176	0.598041	-0.0739843	-0.0821739	0.245884	0.259334	0.203034
Rho GTPase-activating protein 5	ARHGAP5	Q13017	THSDAS[80]DDEAFTTSK	1171	1185	pS1176	-1.1871	0.348757	0.381023	0.13766	0.317994	0.259676
Rho GTPase-activating protein 5	ARHGAP5	Q13017	HRGS[80]EEDPLLSPVETWK	1192	1208	pS1195	2.57418
Rho GTPase-activating protein 5	ARHGAP5	Q13017	GGIDNPAITS[80]DQELDDK	1209	1225	pS1218	0.163234	0.135787	0.183175	0.137789	0.130529	0.117508
Rho GTPase-activating protein 5	ARHGAP5	Q13017	GGIDNPAITS[80]DQELDDKK	1209	1226	pS1218	0.169589	0.14693	0.20083	0.034569	0.0325681	0.0903066
Rho GTPase-activating protein 8	ARHGAP8	P85298	TQATGLTKPTLPPS[80]PLM[16]AAR	442	461	pS455	-0.259618	-0.161888	-0.373833	0.207247	0.192274	0.586321
Rho GTPase-activating protein 8	ARHGAP8	P85298	TQATGLTKPTLPPS[80]PLMAAR	442	461	pS455			0.177853			0.874485
Rho GDP-dissociation inhibitor 1	ARHGDIA	P52565	TDYM[16]VGS[80]YGPR	142	152	pS148
Rho guanine nucleotide exchange factor 1	ARHGEF1	Q92888	GAAS[80]PGPSRPGLVPVSIIGAEDEDFENELETNSEEQNSQFQSLEQVK	7	53	pS10	-0.0720497	0.0362183	-0.0317013	0.355709	0.0167627	0.0848097
Rho guanine nucleotide exchange factor 1	ARHGEF1	Q92888	GAASPGPS[80]RPGLVPVSIIGAEDEDFENELETNSEEQNSQFQSLEQVK	7	53	pS14	-0.340506	0.0194675	-0.0246234	0.115723	0.0269847	0.0748001
Rho guanine nucleotide exchange factor 1	ARHGEF1	Q92888	GAASPGPSRPGLVPVS[80]IIGAEDEDFENELETNSEEQNSQFQSLEQVK	7	53	pS22			-0.164611
Rho guanine nucleotide exchange factor 1	ARHGEF1	Q92888	DGDGVPGGGPLS[80]PAR	852	866	pS863	1.5369	-0.586377	-0.740977	0.538391	0.615579	0.629309
Rho guanine nucleotide exchange factor 10-like protein	ARHGEF10L	Q9HCE6	FTFPALEEDVIYDDVPC[57]ES[80]PDAHQPGAER	120	148	pS138	0.456114	-0.256761	-0.158999	0.145445	0.0107984	0.14279
Rho guanine nucleotide exchange factor 10-like protein	ARHGEF10L	Q9HCE6	NLLY[80]EDAHR	149	157	pY152	0.127352	0.195045	0.251673
Rho guanine nucleotide exchange factor 10-like protein	ARHGEF10L	Q9HCE6	KDVLGDS[80]EEEDM[16]GLLEVSVSDIKPPAPELGPM[16]PEGLSPQQVVR	275	317	pS281		0.216158			0.356542
Rho guanine nucleotide exchange factor 10-like protein	ARHGEF10L	Q9HCE6	DVLGDS[80]EEEDM[16]GLLEVSVSDIKPPAPELGPM[16]PEGLSPQQVVR	276	317	pS281	-0.13828	0.0637635	0.0201787	0.0476385	0.0334192	0.190284
Rho guanine nucleotide exchange factor 10-like protein	ARHGEF10L	Q9HCE6	DVLGDS[80]EEEDMGLLEVSVSDIKPPAPELGPM[16]PEGLSPQQVVR	276	317	pS281	-0.239944	0.137468	0.223326	0.243464	0.309428	0.607665
Rho guanine nucleotide exchange factor 10-like protein	ARHGEF10L	Q9HCE6	DVLGDS[80]EEEDM[16]GLLEVSVSDIKPPAPELGPMPEGLSPQQVVR	276	317	pS281	-0.162475	0.192745	0.0203837	0.194663	0.133552	0.0394927
Rho guanine nucleotide exchange factor 10-like protein	ARHGEF10L	Q9HCE6	DVLGDS[80]EEEDMGLLEVSVSDIKPPAPELGPMPEGLSPQQVVR	276	317	pS281	-0.259955	0.229834	0.0488548			0.0735634
Rho guanine nucleotide exchange factor 11	ARHGEF11	O15085	SPSHHRQPS[80]DASETTGLVQR	27	46	pS35			1.29904
Rho guanine nucleotide exchange factor 11	ARHGEF11	O15085	QPS[80]DASETTGLVQR	33	46	pS35	0.30543	-0.163116	-0.0881346	0.153256	0.862668	0.770763
[truncated: 33,276 more rows]
